# Supplementary material for: ﻿Disintegration of the genus Prosopis L. (Leguminosae, Caesalpinioideae, mimosoid clade)
Source: PhytoKeys. 2022 Aug 22;205:147–89. doi: 10.3897/phytokeys.205.75379 (PMC9849005; doi:10.3897/phytokeys.205.75379)
Supplement: XML Treatment for Anonychium [file phytokeys.205.75379-treatment1.xml]

<!DOCTYPE tp:taxon-treatment
  PUBLIC "-//TaxonX//DTD Taxonomic Treatment Publishing DTD v0 20100105//EN" "tax-treatment-NSO.dtd">
<tp:taxon-treatment xmlns:tp="http://www.plazi.org/taxpub"><tp:treatment-meta><kwd-group><label>Taxon classification</label><kwd>
              <named-content content-type="kingdom">Plantae</named-content>
            </kwd><kwd>
              <named-content content-type="order">Fabales</named-content>
            </kwd><kwd>
              <named-content content-type="family">Leguminosae</named-content>
            </kwd></kwd-group><mixed-citation publication-type="journal"><person-group><name><surname>Hughes</surname><given-names>Colin E.</given-names></name><name><surname>Ringelberg</surname><given-names>Jens J.</given-names></name><name><surname>Lewis</surname><given-names>Gwilym P.</given-names></name><name><surname>Catalano</surname><given-names>Santiago A.</given-names></name></person-group><article-title>﻿Disintegration of the genus <italic><tp:taxon-name><tp:taxon-name-part taxon-name-part-type="genus" reg="Prosopis">Prosopis</tp:taxon-name-part></tp:taxon-name></italic> L. (<tp:taxon-name><tp:taxon-name-part taxon-name-part-type="family">Leguminosae</tp:taxon-name-part></tp:taxon-name>, <tp:taxon-name><tp:taxon-name-part taxon-name-part-type="subfamily">Caesalpinioideae</tp:taxon-name-part></tp:taxon-name>, mimosoid clade)</article-title><source>PhytoKeys</source><day>22</day><month>08</month><year>2022</year><volume>205</volume><fpage>147</fpage><lpage>189</lpage><pub-id pub-id-type="doi">10.3897/phytokeys.205.75379</pub-id></mixed-citation></tp:treatment-meta><tp:nomenclature><label>﻿</label><tp:taxon-name>
            <object-id xmlns:xlink="http://www.w3.org/1999/xlink" content-type="arpha" xlink:type="simple">FFEAC5AA-F99D-5078-BFD3-C78FD31A69BF</object-id>
            <tp:taxon-name-part taxon-name-part-type="genus" reg="Anonychium">Anonychium</tp:taxon-name-part>
          </tp:taxon-name><tp:taxon-authority>(Benth.) Schweinf., Reliq. Kotschy.: 7. 1868.</tp:taxon-authority><tp:nomenclature-citation-list><tp:nomenclature-citation><tp:taxon-name>
                <tp:taxon-name-part taxon-name-part-type="genus" reg="Prosopis">Prosopis</tp:taxon-name-part>
                <tp:taxon-name-part taxon-name-part-type="infraspecific-rank">section</tp:taxon-name-part>
                <tp:taxon-name-part taxon-name-part-type="section" reg="Anonychium">Anonychium</tp:taxon-name-part>
              </tp:taxon-name><comment>, Benth. Hook. J. Bot. 4: 347. 1842.</comment></tp:nomenclature-citation></tp:nomenclature-citation-list></tp:nomenclature><tp:treatment-sec sec-type="material" id="SECID0EEEAI"><title>Type.</title><p><italic><tp:taxon-name><tp:taxon-name-part taxon-name-part-type="genus" reg="Prosopis">Prosopis</tp:taxon-name-part><tp:taxon-name-part taxon-name-part-type="species" reg="oblonga">oblonga</tp:taxon-name-part></tp:taxon-name></italic> Benth. Benth., J. Bot. (Hooker) 4: 348. 1842, a synonym of <italic><tp:taxon-name><tp:taxon-name-part taxon-name-part-type="genus" reg="Anonychium">Anonychium</tp:taxon-name-part><tp:taxon-name-part taxon-name-part-type="species" reg="africanum">africanum</tp:taxon-name-part></tp:taxon-name></italic>.</p></tp:treatment-sec><tp:treatment-sec sec-type="description" id="SECID0EAFAI"><title>Description.</title><p>Unarmed trees 4–20 m high, branches lacking axillary brachyblasts. Stipules inconspicuous, long-lanceolate, pubescent, caducous as young leaves develop, absent from most herbarium sheets. Leaves somewhat pendulous, 1–4 pairs of pinnae, the petiole 3–5 cm long, the rachis 5–9 cm long, the pinnular rachises 6–15 cm long, with 4–13 pairs of opposite leaflets, these 1.3–3.5 × 0.4–1.5 cm, glabrous or finely pubescent, mid-vein subcentric. Inflorescences spicate, 5–9 cm long, axillary, solitary or in pairs, densely flowered; pedicels 0.5 mm. Flowers small, yellowish or greenish-white, sweetly scented; calyx ca. 1 mm long; corolla ca. 3.5 mm long, the petals linear, free, glabrous on both sides; anthers apically broadened with an unusual anther gland borne ventrally between the thecae and forming a triangular hood-shaped protrusion made up of papillate cells; pollen with costae on the pores and a smooth (perforated) tectum; ovary and style pilose or villous. Fruits indehiscent, straight or sub-falcate, dark reddish-brown to blackish, shiny, subterete, 10–20 × 1.5–3.3 cm, exocarp hard, 1–2 mm thick, mesocarp spongy, thick, dry, endocarp segments thin, longitudinal, in one row (Figs <xref ref-type="fig" rid="F5">5B</xref> and <xref ref-type="fig" rid="F7">7A</xref>). Seeds many, dark, shiny, ovate compressed, 8–10 × 4–9 mm, rattling within the pod when ripe.</p></tp:treatment-sec><tp:treatment-sec sec-type="distribution" id="SECID0EOFAI"><title>Geographic distribution.</title><p>Monospecific. Widespread across Sahelian Africa, from Senegal in the west to Sudan and Ethiopia in the east (Fig. <xref ref-type="fig" rid="F8">8</xref>).</p></tp:treatment-sec><tp:treatment-sec sec-type="habitat" id="SECID0EYFAI"><title>Habitat and uses.</title><p><italic><tp:taxon-name><tp:taxon-name-part taxon-name-part-type="genus" reg="Anonychium">Anonychium</tp:taxon-name-part><tp:taxon-name-part taxon-name-part-type="species" reg="africanum">africanum</tp:taxon-name-part></tp:taxon-name></italic> is native across the whole Sahelian savannah belt. Trees are maintained and managed by farming and pastoralist communities in traditional silvo-pastoral systems throughout the African Sahel, providing essential products, including wood, fuel, food, livestock fodder and medicines and enhancing soil fertility (<xref ref-type="bibr" rid="B57">Weber et al. 2008</xref>). Seeds are widely dispersed by browsing animals, such as camels, cattle and goats at the end of the dry season (<xref ref-type="bibr" rid="B54">Tybirk 1991</xref>) and perhaps also by humans who collect the pods to feed to their animals, and cow dung (containing viable seeds) to fertilise their fields.</p></tp:treatment-sec><tp:treatment-sec sec-type="etymology" id="SECID0ERGAI"><title>Etymology.</title><p><italic><tp:taxon-name><tp:taxon-name-part taxon-name-part-type="genus" reg="Anonychium">Anonychium</tp:taxon-name-part></tp:taxon-name></italic> literally meaning the absence of nails or claws from the Latin or Greek ‘onych’ = ‘ónyx’ meaning nail or claw, refers to the lack of armature of this genus.</p></tp:treatment-sec><tp:treatment-sec sec-type="Affinities" id="SECID0E5GAI"><title>Affinities.</title><p><italic><tp:taxon-name><tp:taxon-name-part taxon-name-part-type="genus" reg="Prosopis">Prosopis</tp:taxon-name-part><tp:taxon-name-part taxon-name-part-type="species" reg="africana">africana</tp:taxon-name-part></tp:taxon-name></italic> has long been considered anomalous within the genus and was placed in its own section <tp:taxon-name><tp:taxon-name-part taxon-name-part-type="section" reg="Anonychium">Anonychium</tp:taxon-name-part></tp:taxon-name> by <xref ref-type="bibr" rid="B7">Bentham (1842)</xref> and later this was upranked to its own genus, <italic><tp:taxon-name><tp:taxon-name-part taxon-name-part-type="genus" reg="Anonychium">Anonychium</tp:taxon-name-part></tp:taxon-name></italic> by Schweinfurth (1868; under the name <italic><tp:taxon-name><tp:taxon-name-part taxon-name-part-type="genus" reg="Anonychium">A.</tp:taxon-name-part><tp:taxon-name-part taxon-name-part-type="species" reg="lanceolatum">lanceolatum</tp:taxon-name-part></tp:taxon-name></italic> Schweinf.). Unlike almost all other species of <italic><tp:taxon-name><tp:taxon-name-part taxon-name-part-type="genus" reg="Prosopis">Prosopis</tp:taxon-name-part></tp:taxon-name></italic> s.l., <italic><tp:taxon-name><tp:taxon-name-part taxon-name-part-type="genus" reg="Prosopis">P.</tp:taxon-name-part><tp:taxon-name-part taxon-name-part-type="species" reg="africana">africana</tp:taxon-name-part></tp:taxon-name></italic> lacks armature, has internally glabrous petals, pollen with costae (<xref ref-type="bibr" rid="B23">Guinet 1969</xref>), V-shaped anthers with small stomia forming short pockets on the ventral surface of the anthers and anther glands that are apparently morphologically unique within mimosoids (<xref ref-type="bibr" rid="B33">Luckow and Grimes 1997</xref>). The anther glands of <italic><tp:taxon-name><tp:taxon-name-part taxon-name-part-type="genus" reg="Anonychium">Anonychium</tp:taxon-name-part><tp:taxon-name-part taxon-name-part-type="species" reg="africanum">africanum</tp:taxon-name-part></tp:taxon-name></italic> (as <italic><tp:taxon-name><tp:taxon-name-part taxon-name-part-type="genus" reg="Prosopis">P.</tp:taxon-name-part><tp:taxon-name-part taxon-name-part-type="species" reg="africana">africana</tp:taxon-name-part></tp:taxon-name></italic>, <xref ref-type="bibr" rid="B33">Luckow and Grimes 1997</xref>: Figs 25–27) stand out as quite different from the typical mimosoid claviform anther glands of the remaining species of <italic><tp:taxon-name><tp:taxon-name-part taxon-name-part-type="genus" reg="Prosopis">Prosopis</tp:taxon-name-part></tp:taxon-name></italic> s.l., being sessile, borne ventrally between the thecae, rather than stipitate borne apically or dorsally from the connective between the thecae as in most other mimosoids and forming triangular hood-shaped protrusions made up of papillate cells which are also unique amongst mimosoid anther glands (<xref ref-type="bibr" rid="B33">Luckow and Grimes 1997</xref>). Alongside the robust molecular evidence for placement of <italic><tp:taxon-name><tp:taxon-name-part taxon-name-part-type="genus" reg="Prosopis">P.</tp:taxon-name-part><tp:taxon-name-part taxon-name-part-type="species" reg="africana">africana</tp:taxon-name-part></tp:taxon-name></italic> distantly related to the rest of <italic><tp:taxon-name><tp:taxon-name-part taxon-name-part-type="genus" reg="Prosopis">Prosopis</tp:taxon-name-part></tp:taxon-name></italic> (Fig. <xref ref-type="fig" rid="F1">1</xref>), this suite of morphological differences amply justifies segregation of <italic><tp:taxon-name><tp:taxon-name-part taxon-name-part-type="genus" reg="Prosopis">P.</tp:taxon-name-part><tp:taxon-name-part taxon-name-part-type="species" reg="africana">africana</tp:taxon-name-part></tp:taxon-name></italic> as a distinct monospecific genus.</p><p><italic><tp:taxon-name><tp:taxon-name-part taxon-name-part-type="genus" reg="Anonychium">Anonychium</tp:taxon-name-part></tp:taxon-name></italic> is a phylogenetically isolated lineage that subtends the grade of other unarmed, mainly species-poor genera, <italic><tp:taxon-name><tp:taxon-name-part taxon-name-part-type="genus" reg="Plathymenia">Plathymenia</tp:taxon-name-part></tp:taxon-name></italic>, <italic><tp:taxon-name><tp:taxon-name-part taxon-name-part-type="genus" reg="Fillaeopsis">Fillaeopsis</tp:taxon-name-part></tp:taxon-name></italic> and <italic><tp:taxon-name><tp:taxon-name-part taxon-name-part-type="genus" reg="Newtonia">Newtonia</tp:taxon-name-part></tp:taxon-name></italic> which is paraphyletic with respect to the core mimosoid clade of <xref ref-type="bibr" rid="B30">Koenen et al. (2020)</xref> (Fig. <xref ref-type="fig" rid="F1">1</xref>; <xref ref-type="bibr" rid="B45">Ringelberg et al. 2022</xref>). This is in line with pollen of <italic><tp:taxon-name><tp:taxon-name-part taxon-name-part-type="genus" reg="Anonychium">Anonychium</tp:taxon-name-part></tp:taxon-name></italic> which shows similarities to <italic><tp:taxon-name><tp:taxon-name-part taxon-name-part-type="genus" reg="Newtonia">Newtonia</tp:taxon-name-part></tp:taxon-name></italic> (<xref ref-type="bibr" rid="B23">Guinet 1969</xref>).</p></tp:treatment-sec><tp:treatment-sec><!--Section generated to contain objects referenced in tp:taxon-treatment.--><fig id="F5" position="float" orientation="portrait"><object-id xmlns:xlink="http://www.w3.org/1999/xlink" content-type="doi" xlink:type="simple">10.3897/phytokeys.205.75379.figure5</object-id><object-id xmlns:xlink="http://www.w3.org/1999/xlink" content-type="arpha" xlink:type="simple">93CEF07D-F381-57AF-B4BD-AED6EB07FCFD</object-id><label>Figure 5.</label><caption><p>Fruits of <italic><tp:taxon-name><tp:taxon-name-part taxon-name-part-type="genus" reg="Prosopis">Prosopis</tp:taxon-name-part></tp:taxon-name></italic>, <italic><tp:taxon-name><tp:taxon-name-part taxon-name-part-type="genus" reg="Strombocarpa">Strombocarpa</tp:taxon-name-part></tp:taxon-name></italic>, <italic><tp:taxon-name><tp:taxon-name-part taxon-name-part-type="genus" reg="Xerocladia">Xerocladia</tp:taxon-name-part></tp:taxon-name></italic> and <italic><tp:taxon-name><tp:taxon-name-part taxon-name-part-type="genus" reg="Indopiptadenia">Indopiptadenia</tp:taxon-name-part></tp:taxon-name></italic><bold>A</bold><italic><tp:taxon-name><tp:taxon-name-part taxon-name-part-type="genus" reg="Prosopis">Prosopis</tp:taxon-name-part><tp:taxon-name-part taxon-name-part-type="species" reg="cineraria">cineraria</tp:taxon-name-part></tp:taxon-name></italic><bold>B</bold><italic><tp:taxon-name><tp:taxon-name-part taxon-name-part-type="genus" reg="Anonychium">Anonychium</tp:taxon-name-part><tp:taxon-name-part taxon-name-part-type="species" reg="africanum">africanum</tp:taxon-name-part></tp:taxon-name></italic><bold>C</bold><italic><tp:taxon-name><tp:taxon-name-part taxon-name-part-type="genus" reg="Strombocarpa">Strombocarpa</tp:taxon-name-part><tp:taxon-name-part taxon-name-part-type="species" reg="palmeri">palmeri</tp:taxon-name-part></tp:taxon-name></italic><bold>D</bold><italic><tp:taxon-name><tp:taxon-name-part taxon-name-part-type="genus" reg="Prosopis">Prosopis</tp:taxon-name-part><tp:taxon-name-part taxon-name-part-type="species" reg="farcta">farcta</tp:taxon-name-part></tp:taxon-name></italic><bold>E</bold><italic><tp:taxon-name><tp:taxon-name-part taxon-name-part-type="genus" reg="Strombocarpa">Strombocarpa</tp:taxon-name-part><tp:taxon-name-part taxon-name-part-type="species" reg="ferox">ferox</tp:taxon-name-part></tp:taxon-name></italic><bold>F</bold><italic><tp:taxon-name><tp:taxon-name-part taxon-name-part-type="genus" reg="Strombocarpa">S.</tp:taxon-name-part><tp:taxon-name-part taxon-name-part-type="species" reg="strombulifera">strombulifera</tp:taxon-name-part></tp:taxon-name></italic><bold>G</bold><italic><tp:taxon-name><tp:taxon-name-part taxon-name-part-type="genus" reg="Strombocarpa">S.</tp:taxon-name-part><tp:taxon-name-part taxon-name-part-type="species" reg="pubescens">pubescens</tp:taxon-name-part></tp:taxon-name></italic><bold>H</bold><italic><tp:taxon-name><tp:taxon-name-part taxon-name-part-type="genus" reg="Strombocarpa">S.</tp:taxon-name-part><tp:taxon-name-part taxon-name-part-type="species" reg="abbreviata">abbreviata</tp:taxon-name-part></tp:taxon-name></italic> (2 examples) <bold>I</bold><italic><tp:taxon-name><tp:taxon-name-part taxon-name-part-type="genus" reg="Strombocarpa">S.</tp:taxon-name-part><tp:taxon-name-part taxon-name-part-type="species" reg="tamarugo">tamarugo</tp:taxon-name-part></tp:taxon-name></italic><bold>J</bold><italic><tp:taxon-name><tp:taxon-name-part taxon-name-part-type="genus" reg="Strombocarpa">S.</tp:taxon-name-part><tp:taxon-name-part taxon-name-part-type="species" reg="torquata">torquata</tp:taxon-name-part></tp:taxon-name></italic><bold>K</bold><italic><tp:taxon-name><tp:taxon-name-part taxon-name-part-type="genus" reg="Strombocarpa">S.</tp:taxon-name-part><tp:taxon-name-part taxon-name-part-type="species" reg="burkartii">burkartii</tp:taxon-name-part></tp:taxon-name></italic><bold>L</bold><italic><tp:taxon-name><tp:taxon-name-part taxon-name-part-type="genus" reg="Xerocladia">Xerocladia</tp:taxon-name-part><tp:taxon-name-part taxon-name-part-type="species" reg="viridiramis">viridiramis</tp:taxon-name-part></tp:taxon-name></italic><bold>M</bold><italic><tp:taxon-name><tp:taxon-name-part taxon-name-part-type="genus" reg="Indopiptadenia">Indopiptadenia</tp:taxon-name-part><tp:taxon-name-part taxon-name-part-type="species" reg="oudhensis">oudhensis</tp:taxon-name-part></tp:taxon-name></italic><bold>A-G, M</bold> (5 cm scale bar) <bold>H-L</bold> (1 cm scale bar with asterisk). All specimens at K <bold>A</bold> drawn from <italic>Gazanfar</italic> SG4332 <bold>B</bold><italic>Dembele &amp; Sanogo</italic> ML-146 and longitudinal section of fruit from <italic>Barter</italic> 1193 <bold>C</bold><italic>Hughes et al.</italic> 1552 <bold>D</bold><italic>van der Maesen</italic> 1627 <bold>E</bold><italic>Atahuachi et al</italic>. MA1147 <bold>F</bold><italic>Hunziker</italic> 2036 <bold>G</bold><italic>Acocks</italic> 1788 <bold>H</bold><italic>Tweedie</italic> s.n. (from 2 type specimens) <bold>I</bold><italic>Aronson</italic> 7742 <bold>J</bold><italic>Vuilleumier</italic> 1019 <bold>K</bold><italic>Acosta &amp; Rosas</italic> 748 <bold>L</bold><italic>Kolberg &amp; Tholkes</italic> HK2493 <bold>M</bold><italic>Bajpai &amp; Babu</italic> 264498. Drawn by Andrew Brown, July 2021.</p></caption><graphic xmlns:xlink="http://www.w3.org/1999/xlink" xlink:href="phytokeys-205-147_article-75379__-g005.jpg" position="float" orientation="portrait" xlink:type="simple" id="oo_732724.jpg"><uri content-type="original_file" xlink:type="simple">https://binary.pensoft.net/fig/732724</uri></graphic></fig><fig id="F7" position="float" orientation="portrait"><object-id xmlns:xlink="http://www.w3.org/1999/xlink" content-type="doi" xlink:type="simple">10.3897/phytokeys.205.75379.figure7</object-id><object-id xmlns:xlink="http://www.w3.org/1999/xlink" content-type="arpha" xlink:type="simple">BFB54C66-3F98-5E16-910A-5EEDD8CF0F9E</object-id><label>Figure 7.</label><caption><p>Variation in fruits across <italic><tp:taxon-name><tp:taxon-name-part taxon-name-part-type="genus" reg="Prosopis">Prosopis</tp:taxon-name-part></tp:taxon-name></italic> s.l. and allies <bold>A</bold> indehiscent pods of <italic><tp:taxon-name><tp:taxon-name-part taxon-name-part-type="genus" reg="Anonychium">Anonychium</tp:taxon-name-part><tp:taxon-name-part taxon-name-part-type="species" reg="africanum">africanum</tp:taxon-name-part></tp:taxon-name></italic> with thick pulpy mesocarp collected as fodder for livestock <bold>B</bold> plano-compressed pods of <italic><tp:taxon-name><tp:taxon-name-part taxon-name-part-type="genus" reg="Indopiptadenia">Indopiptadenia</tp:taxon-name-part><tp:taxon-name-part taxon-name-part-type="species" reg="oudhensis">oudhensis</tp:taxon-name-part></tp:taxon-name></italic> lacking a thickened mesocarp and dehiscent along both sutures <bold>C</bold> indehiscent fruits of <italic><tp:taxon-name><tp:taxon-name-part taxon-name-part-type="genus" reg="Prosopis">Prosopis</tp:taxon-name-part><tp:taxon-name-part taxon-name-part-type="species" reg="farcta">farcta</tp:taxon-name-part></tp:taxon-name></italic> with a thick pulpy mesocarp <bold>D</bold> tightly coiled indehiscent screwbean fruits of <italic><tp:taxon-name><tp:taxon-name-part taxon-name-part-type="genus" reg="Strombocarpa">Strombocarpa</tp:taxon-name-part><tp:taxon-name-part taxon-name-part-type="species" reg="strombulifera">strombulifera</tp:taxon-name-part></tp:taxon-name></italic><bold>E</bold> indehiscent pods of <italic><tp:taxon-name><tp:taxon-name-part taxon-name-part-type="genus" reg="Strombocarpa">Strombocarpa</tp:taxon-name-part><tp:taxon-name-part taxon-name-part-type="species" reg="ferox">ferox</tp:taxon-name-part></tp:taxon-name></italic> with a thick pulpy mesocarp <bold>F</bold> indehiscent fruits of <italic><tp:taxon-name><tp:taxon-name-part taxon-name-part-type="genus" reg="Strombocarpa">Strombocarpa</tp:taxon-name-part><tp:taxon-name-part taxon-name-part-type="species" reg="palmeri">palmeri</tp:taxon-name-part></tp:taxon-name></italic><bold>G</bold> small reniform to flabellate, flattened, indehiscent, 1 (–2)-seeded, winged fruits of <italic><tp:taxon-name><tp:taxon-name-part taxon-name-part-type="genus" reg="Xerocladia">Xerocladia</tp:taxon-name-part><tp:taxon-name-part taxon-name-part-type="species" reg="viridiramis">viridiramis</tp:taxon-name-part></tp:taxon-name></italic> which are unique within mimosoid legumes <bold>H</bold> indehiscent fruits of <italic><tp:taxon-name><tp:taxon-name-part taxon-name-part-type="genus" reg="Neltuma">Neltuma</tp:taxon-name-part><tp:taxon-name-part taxon-name-part-type="species" reg="articulata">articulata</tp:taxon-name-part></tp:taxon-name></italic> with a thick mesocarp and a hard bony segmented endocarp which remains closed <bold>I</bold>. Unripe indehiscent pods of <italic><tp:taxon-name><tp:taxon-name-part taxon-name-part-type="genus" reg="Neltuma">Neltuma</tp:taxon-name-part><tp:taxon-name-part taxon-name-part-type="species" reg="kuntzei">kuntzei</tp:taxon-name-part></tp:taxon-name></italic> with a thick pulpy mesocarp, these turning dark blackish-brown when ripe, reminiscent in colour to fruits of <italic><tp:taxon-name><tp:taxon-name-part taxon-name-part-type="genus" reg="Anonychium">Anonychium</tp:taxon-name-part></tp:taxon-name></italic>. Photos courtesy of Marco Schmidt (<bold>A</bold>) (see <xref ref-type="bibr" rid="B17">Dressler et al. 2014</xref>), Dr. Omesh Bajpai and Dr. Lal Babu Chaudhary (<bold>B</bold>), Zeynel Cebeci (<bold>C</bold>) (https//<ext-link xmlns:xlink="http://www.w3.org/1999/xlink" xlink:type="simple" ext-link-type="uri" xlink:href="http://en.wikipedia.org/wiki/Prosopis_farcta">en.wikipedia.org/wiki/Prosopis_farcta</ext-link>), Dick Culbert (<bold>D</bold>) (see https//<ext-link xmlns:xlink="http://www.w3.org/1999/xlink" xlink:type="simple" ext-link-type="uri" xlink:href="http://eol.org/pages/640506">eol.org/pages/640506</ext-link>, Colin Hughes (<bold>E, F, H, I</bold>), and Herta Kolberg (<bold>G</bold>) (see Plants of Namibia https//herbaria.plants.ox.ac.uk/bol/namibia).</p></caption><graphic xmlns:xlink="http://www.w3.org/1999/xlink" xlink:href="phytokeys-205-147_article-75379__-g007.jpg" position="float" orientation="portrait" xlink:type="simple" id="oo_732726.jpg"><uri content-type="original_file" xlink:type="simple">https://binary.pensoft.net/fig/732726</uri></graphic></fig><fig id="F8" position="float" orientation="portrait"><object-id xmlns:xlink="http://www.w3.org/1999/xlink" content-type="doi" xlink:type="simple">10.3897/phytokeys.205.75379.figure8</object-id><object-id xmlns:xlink="http://www.w3.org/1999/xlink" content-type="arpha" xlink:type="simple">BC672D94-9397-5897-91D8-6E08C5290733</object-id><label>Figure 8.</label><caption><p>The distributions of <italic><tp:taxon-name><tp:taxon-name-part taxon-name-part-type="genus" reg="Indopiptadenia">Indopiptadenia</tp:taxon-name-part></tp:taxon-name></italic>, <italic><tp:taxon-name><tp:taxon-name-part taxon-name-part-type="genus" reg="Prosopis">Prosopis</tp:taxon-name-part></tp:taxon-name></italic> s.s., <italic><tp:taxon-name><tp:taxon-name-part taxon-name-part-type="genus" reg="Anonychium">Anonychium</tp:taxon-name-part></tp:taxon-name></italic>, <italic><tp:taxon-name><tp:taxon-name-part taxon-name-part-type="genus" reg="Xerocladia">Xerocladia</tp:taxon-name-part></tp:taxon-name></italic>, <italic><tp:taxon-name><tp:taxon-name-part taxon-name-part-type="genus" reg="Neltuma">Neltuma</tp:taxon-name-part></tp:taxon-name></italic> and <italic><tp:taxon-name><tp:taxon-name-part taxon-name-part-type="genus" reg="Strombocarpa">Strombocarpa</tp:taxon-name-part></tp:taxon-name></italic>, based on 6,469 quality-controlled species occurrences from GBIF (<ext-link xmlns:xlink="http://www.w3.org/1999/xlink" xlink:type="simple" ext-link-type="uri" xlink:href="http://www.gbif.org">www.gbif.org</ext-link>), DryFlor (<ext-link xmlns:xlink="http://www.w3.org/1999/xlink" xlink:type="simple" ext-link-type="uri" xlink:href="http://www.dryflor.info">www.dryflor.info</ext-link>), SEINet (<ext-link xmlns:xlink="http://www.w3.org/1999/xlink" xlink:type="simple" ext-link-type="uri" xlink:href="http://www.swbiodiversity.org/seinet">www.swbiodiversity.org/seinet</ext-link>) and several other data sources (Ringelberg et al., in prep.). Map created using R packages ggplot2 (<xref ref-type="bibr" rid="B58">Wickham 2016</xref>), sf (<xref ref-type="bibr" rid="B40">Pebesma 2018</xref>) and rnaturalearth (<xref ref-type="bibr" rid="B53">South 2017</xref>). The eight occurrence records, mapped in Bahia Brazil, are of <italic><tp:taxon-name><tp:taxon-name-part taxon-name-part-type="genus" reg="Neltuma">Neltuma</tp:taxon-name-part><tp:taxon-name-part taxon-name-part-type="species" reg="ruscifolia">ruscifolia</tp:taxon-name-part></tp:taxon-name></italic> which is considered potentially native to that region (<xref ref-type="bibr" rid="B11">Burkart 1976</xref> Oliveira &amp; Queiroz 2020), while records of <italic><tp:taxon-name><tp:taxon-name-part taxon-name-part-type="genus" reg="Neltuma">N.</tp:taxon-name-part><tp:taxon-name-part taxon-name-part-type="species" reg="juliflora">juliflora</tp:taxon-name-part></tp:taxon-name></italic> from Bahia, which is introduced and naturalised in that region, have been eliminated.</p></caption><graphic xmlns:xlink="http://www.w3.org/1999/xlink" xlink:href="phytokeys-205-147_article-75379__-g008.jpg" position="float" orientation="portrait" xlink:type="simple" id="oo_732727.jpg"><uri content-type="original_file" xlink:type="simple">https://binary.pensoft.net/fig/732727</uri></graphic></fig><fig id="F1" position="float" orientation="portrait"><object-id xmlns:xlink="http://www.w3.org/1999/xlink" content-type="doi" xlink:type="simple">10.3897/phytokeys.205.75379.figure1</object-id><object-id xmlns:xlink="http://www.w3.org/1999/xlink" content-type="arpha" xlink:type="simple">BD8227C6-D3E5-52FB-A465-A9ACF9ABF0C5</object-id><label>Figure 1.</label><caption><p><bold>A</bold> Phylogeny of the <tp:taxon-name><tp:taxon-name-part taxon-name-part-type="subfamily">Caesalpinioideae</tp:taxon-name-part></tp:taxon-name> showing the placement of the <italic><tp:taxon-name><tp:taxon-name-part taxon-name-part-type="genus" reg="Prosopis">Prosopis</tp:taxon-name-part></tp:taxon-name></italic> grade (boxed in red) within the subfamily, based on analyses of DNA sequences of 997 nuclear genes (<xref ref-type="bibr" rid="B45">Ringelberg et al. 2022</xref>) <bold>B</bold> the part of the phylogeny that includes all elements of <italic><tp:taxon-name><tp:taxon-name-part taxon-name-part-type="genus" reg="Prosopis">Prosopis</tp:taxon-name-part></tp:taxon-name></italic> s.l. Genera recognised in the new generic system presented here are in <bold>bold</bold>. Pie charts show the fraction of gene trees supporting that bipartition in blue, the fraction of gene trees supporting the most likely alternative configuration in green, the fraction of gene trees supporting additional conflicting configurations in red and the fraction of uninformative gene trees in grey. Numbers above pie charts are Extended Quadripartition Internode Certainty (Zhou et al. 2020) scores. Branch lengths are expressed in coalescent units and terminal branches were assigned an arbitrary uniform length for visual clarity, see <xref ref-type="bibr" rid="B45">Ringelberg et al. (2022)</xref>; the root is not drawn to scale <bold>C, D</bold> the two most likely alternative tree topologies which would allow for a monophyletic <italic><tp:taxon-name><tp:taxon-name-part taxon-name-part-type="genus" reg="Prosopis">Prosopis</tp:taxon-name-part></tp:taxon-name></italic> s.l., either without (<bold>C</bold>) or with (<bold>D</bold>) <italic><tp:taxon-name><tp:taxon-name-part taxon-name-part-type="genus" reg="Xerocladia">Xerocladia</tp:taxon-name-part></tp:taxon-name></italic> and <italic><tp:taxon-name><tp:taxon-name-part taxon-name-part-type="genus" reg="Indopiptadenia">Indopiptadenia</tp:taxon-name-part></tp:taxon-name></italic>. In <bold>C</bold> and <bold>D</bold> numbers above pie charts = number of gene trees supporting the species tree, numbers below pie charts = number of gene trees conflicting with the species tree <bold>C</bold> lack of gene tree support (just 69 gene trees) for the alternative species tree topology where sections <italic><tp:taxon-name><tp:taxon-name-part taxon-name-part-type="genus" reg="Algarobia">Algarobia</tp:taxon-name-part></tp:taxon-name></italic> + <italic><tp:taxon-name><tp:taxon-name-part taxon-name-part-type="genus" reg="Monilicarpa">Monilicarpa</tp:taxon-name-part></tp:taxon-name></italic> (≡ <italic><tp:taxon-name><tp:taxon-name-part taxon-name-part-type="genus" reg="Neltuma">Neltuma</tp:taxon-name-part></tp:taxon-name></italic>) are sister to section <tp:taxon-name><tp:taxon-name-part taxon-name-part-type="section" reg="Strombocarpa">Strombocarpa</tp:taxon-name-part></tp:taxon-name> (≡ <italic><tp:taxon-name><tp:taxon-name-part taxon-name-part-type="genus" reg="Strombocarpa">Strombocarpa</tp:taxon-name-part></tp:taxon-name></italic>) vs. 573 genes supporting a sister group relationship between <italic><tp:taxon-name><tp:taxon-name-part taxon-name-part-type="genus" reg="Strombocarpa">Strombocarpa</tp:taxon-name-part></tp:taxon-name></italic> and <italic><tp:taxon-name><tp:taxon-name-part taxon-name-part-type="genus" reg="Xerocladia">Xerocladia</tp:taxon-name-part></tp:taxon-name></italic> (as shown in <bold>D</bold>) <bold>D</bold> lack of gene trees (zero gene trees) supporting a monophyletic <italic><tp:taxon-name><tp:taxon-name-part taxon-name-part-type="genus" reg="Prosopis">Prosopis</tp:taxon-name-part></tp:taxon-name></italic> s.l.</p></caption><graphic xmlns:xlink="http://www.w3.org/1999/xlink" xlink:href="phytokeys-205-147_article-75379__-g001.jpg" position="float" orientation="portrait" xlink:type="simple" id="oo_732720.jpg"><uri content-type="original_file" xlink:type="simple">https://binary.pensoft.net/fig/732720</uri></graphic></fig></tp:treatment-sec><ref-list><ref id="B17"><mixed-citation xmlns:xlink="http://www.w3.org/1999/xlink" xlink:type="simple"><person-group><name name-style="western"><surname>Dressler</surname><given-names>S</given-names></name><name name-style="western"><surname>Schmidt</surname><given-names>M</given-names></name><name name-style="western"><surname>Zizka</surname><given-names>G</given-names></name></person-group> (<year>2014</year>) <article-title>Introducing African plants – a photo guide – an interactive database and rapid identification tool for continental Africa.</article-title><source>Taxon</source><volume>63</volume>(<issue>5</issue>): <fpage>1159</fpage>–<lpage>1164</lpage>. <ext-link xlink:href="10.12705/635.26" ext-link-type="doi" xlink:type="simple">https://doi.org/10.12705/635.26</ext-link></mixed-citation></ref><ref id="B58"><mixed-citation xmlns:xlink="http://www.w3.org/1999/xlink" xlink:type="simple"><person-group><name name-style="western"><surname>Wickham</surname><given-names>H</given-names></name></person-group> (<year>2016</year>) ggplot2: Elegant graphics for data analysis. Springer-Verlag New York. <ext-link xlink:href="10.1007/978-3-319-24277-4" ext-link-type="doi" xlink:type="simple">https://doi.org/10.1007/978-3-319-24277-4</ext-link></mixed-citation></ref><ref id="B40"><mixed-citation xmlns:xlink="http://www.w3.org/1999/xlink" xlink:type="simple"><person-group><name name-style="western"><surname>Pebesma</surname><given-names>E</given-names></name></person-group> (<year>2018</year>) <article-title>Simple Features for R: Standardized support for spatial vector data.</article-title><source>The R Journal</source><volume>10</volume>(<issue>1</issue>): <fpage>439</fpage>–<lpage>446</lpage>. <ext-link xlink:href="10.32614/RJ-2018-009" ext-link-type="doi" xlink:type="simple">https://doi.org/10.32614/RJ-2018-009</ext-link></mixed-citation></ref><ref id="B53"><mixed-citation xmlns:xlink="http://www.w3.org/1999/xlink" xlink:type="simple"><person-group><name name-style="western"><surname>South</surname><given-names>A</given-names></name></person-group> (<year>2017</year>) rnaturalearth: World map data from natural Earth. R package version 0.1.0. <ext-link xlink:href="https://CRAN.R-project.org/package=rnaturalearth" ext-link-type="uri" xlink:type="simple">https://CRAN.R-project.org/package=rnaturalearth</ext-link></mixed-citation></ref><ref id="B11"><mixed-citation xmlns:xlink="http://www.w3.org/1999/xlink" xlink:type="simple"><person-group><name name-style="western"><surname>Burkart</surname><given-names>A</given-names></name></person-group> (<year>1976</year>) A monograph of the genus <italic><tp:taxon-name><tp:taxon-name-part taxon-name-part-type="genus">Prosopis</tp:taxon-name-part></tp:taxon-name></italic> (<tp:taxon-name><tp:taxon-name-part taxon-name-part-type="family">Leguminosae</tp:taxon-name-part></tp:taxon-name> subfam. <tp:taxon-name><tp:taxon-name-part taxon-name-part-type="subfamily">Mimosoideae</tp:taxon-name-part></tp:taxon-name>). Journal of the Arnold Arboretum 57: 219–249, 450–525.</mixed-citation></ref><ref id="B57"><mixed-citation xmlns:xlink="http://www.w3.org/1999/xlink" xlink:type="simple"><person-group><name name-style="western"><surname>Weber</surname><given-names>JC</given-names></name><name name-style="western"><surname>Larwanou</surname><given-names>M</given-names></name><name name-style="western"><surname>Abasse</surname><given-names>TA</given-names></name><name name-style="western"><surname>Kalinganire</surname><given-names>A</given-names></name></person-group> (<year>2008</year>) <article-title>Growth and survival of <italic><tp:taxon-name><tp:taxon-name-part taxon-name-part-type="genus">Prosopis</tp:taxon-name-part><tp:taxon-name-part taxon-name-part-type="species">africana</tp:taxon-name-part></tp:taxon-name></italic> provenances tested in Niger and related to rainfall gradients in the West African Sahel.</article-title><source>Forest Ecology and Management</source><volume>256</volume>(<issue>4</issue>): <fpage>585</fpage>–<lpage>592</lpage>. <ext-link xlink:href="10.1016/j.foreco.2008.05.004" ext-link-type="doi" xlink:type="simple">https://doi.org/10.1016/j.foreco.2008.05.004</ext-link></mixed-citation></ref><ref id="B54"><mixed-citation xmlns:xlink="http://www.w3.org/1999/xlink" xlink:type="simple"><person-group><name name-style="western"><surname>Tybirk</surname><given-names>K</given-names></name></person-group> (<year>1991</year>) Regeneration of Woody Legumes in Sahel. Aarhus University Press, Aarhus.</mixed-citation></ref><ref id="B7"><mixed-citation xmlns:xlink="http://www.w3.org/1999/xlink" xlink:type="simple"><person-group><name name-style="western"><surname>Bentham</surname><given-names>G</given-names></name></person-group> (<year>1842</year>) <article-title>Notes on Mimoseae with a synopsis of species. Hooker’s.</article-title><source>Journal of Botany</source><volume>4</volume>: <fpage>346</fpage>–<lpage>352</lpage>.</mixed-citation></ref><ref id="B23"><mixed-citation xmlns:xlink="http://www.w3.org/1999/xlink" xlink:type="simple"><person-group><name name-style="western"><surname>Guinet</surname><given-names>P</given-names></name></person-group> (<year>1969</year>) Les mimosacées: étude de palynologie fondamentale, corrélations, évolution. Institute Français de Pondichery Vol. 9.</mixed-citation></ref><ref id="B33"><mixed-citation xmlns:xlink="http://www.w3.org/1999/xlink" xlink:type="simple"><person-group><name name-style="western"><surname>Luckow</surname><given-names>M</given-names></name><name name-style="western"><surname>Grimes</surname><given-names>J</given-names></name></person-group> (<year>1997</year>) <article-title>A survey of anther glands in the mimosoid legume tribes <tp:taxon-name><tp:taxon-name-part taxon-name-part-type="tribe">Parkieae</tp:taxon-name-part></tp:taxon-name> and Mimoseae.</article-title><source>American Journal of Botany</source><volume>84</volume>(<issue>3</issue>): <fpage>285</fpage>–<lpage>297</lpage>. <ext-link xlink:href="10.2307/2446002" ext-link-type="doi" xlink:type="simple">https://doi.org/10.2307/2446002</ext-link></mixed-citation></ref><ref id="B45"><mixed-citation xmlns:xlink="http://www.w3.org/1999/xlink" xlink:type="simple"><person-group><name name-style="western"><surname>Ringelberg</surname><given-names>JJ</given-names></name><name name-style="western"><surname>Koenen</surname><given-names>EJM</given-names></name><name name-style="western"><surname>Iganci</surname><given-names>JR</given-names></name><name name-style="western"><surname>Queiroz</surname><given-names>LPG</given-names></name><name name-style="western"><surname>Murphy</surname><given-names>DJ</given-names></name><name name-style="western"><surname>Gaudeul</surname><given-names>M</given-names></name><name name-style="western"><surname>Bruneau</surname><given-names>A</given-names></name><name name-style="western"><surname>Luckow</surname><given-names>M</given-names></name><name name-style="western"><surname>Lewis</surname><given-names>GP</given-names></name><name name-style="western"><surname>Hughes</surname><given-names>CE</given-names></name></person-group> (<year>2022</year>) <article-title>Phylogenomic analysis of 997 nuclear genes reveals the need for extensive generic re-delimitation in <tp:taxon-name><tp:taxon-name-part taxon-name-part-type="subfamily">Caesalpinioideae</tp:taxon-name-part></tp:taxon-name> (<tp:taxon-name><tp:taxon-name-part taxon-name-part-type="family">Leguminosae</tp:taxon-name-part></tp:taxon-name>).</article-title> In: <person-group><name name-style="western"><surname>Hughes</surname><given-names>CE</given-names></name><name name-style="western"><surname>de Queiroz</surname><given-names>LP</given-names></name><name name-style="western"><surname>Lewis</surname><given-names>GP</given-names></name></person-group> (<role>Eds</role>) <issue-title>Advances in Legume Systematics 14. Classification of Caesalpinioideae Part 1: New generic delimitations.</issue-title><source>PhytoKeys</source><volume>205</volume>: <fpage>3</fpage>–<lpage>58</lpage>. <ext-link xlink:href="10.3897/phytokeys.205.85866" ext-link-type="doi" xlink:type="simple">https://doi.org/10.3897/phytokeys.205.85866</ext-link></mixed-citation></ref><ref id="B30"><mixed-citation xmlns:xlink="http://www.w3.org/1999/xlink" xlink:type="simple"><person-group><name name-style="western"><surname>Koenen</surname><given-names>EJ</given-names></name><name name-style="western"><surname>Kidner</surname><given-names>C</given-names></name><name name-style="western"><surname>de Souza</surname><given-names>ÉR</given-names></name><name name-style="western"><surname>Simon</surname><given-names>MF</given-names></name><name name-style="western"><surname>Iganci</surname><given-names>JR</given-names></name><name name-style="western"><surname>Nicholls</surname><given-names>JA</given-names></name><name name-style="western"><surname>Brown</surname><given-names>GK</given-names></name><name name-style="western"><surname>Queiroz</surname><given-names>LP de</given-names></name><name name-style="western"><surname>Luckow</surname><given-names>M</given-names></name><name name-style="western"><surname>Lewis</surname><given-names>GP</given-names></name><name name-style="western"><surname>Pennington</surname><given-names>RT</given-names></name><name name-style="western"><surname>Hughes</surname><given-names>CE</given-names></name></person-group> (<year>2020</year>) <article-title>Hybrid capture of 964 nuclear genes resolves evolutionary relationships in the mimosoid legumes and reveals the polytomous origins of a large pantropical radiation.</article-title><source>American Journal of Botany</source><volume>107</volume>(<issue>12</issue>): <fpage>1710</fpage>–<lpage>1735</lpage>. <ext-link xlink:href="10.1002/ajb2.1568" ext-link-type="doi" xlink:type="simple">https://doi.org/10.1002/ajb2.1568</ext-link></mixed-citation></ref></ref-list></tp:taxon-treatment>
