# Supplementary material for: ﻿Disintegration of the genus Prosopis L. (Leguminosae, Caesalpinioideae, mimosoid clade)
Source: PhytoKeys. 2022 Aug 22;205:147–89. doi: 10.3897/phytokeys.205.75379 (PMC9849005; doi:10.3897/phytokeys.205.75379)
Supplement: XML Treatment for Prosopis farcta [file phytokeys.205.75379-treatment5.xml]

<!DOCTYPE tp:taxon-treatment
  PUBLIC "-//TaxonX//DTD Taxonomic Treatment Publishing DTD v0 20100105//EN" "tax-treatment-NSO.dtd">
<tp:taxon-treatment xmlns:tp="http://www.plazi.org/taxpub"><tp:treatment-meta><kwd-group><label>Taxon classification</label><kwd>
              <named-content content-type="kingdom">Plantae</named-content>
            </kwd><kwd>
              <named-content content-type="order">Fabales</named-content>
            </kwd><kwd>
              <named-content content-type="family">Leguminosae</named-content>
            </kwd></kwd-group><mixed-citation publication-type="journal"><person-group><name><surname>Hughes</surname><given-names>Colin E.</given-names></name><name><surname>Ringelberg</surname><given-names>Jens J.</given-names></name><name><surname>Lewis</surname><given-names>Gwilym P.</given-names></name><name><surname>Catalano</surname><given-names>Santiago A.</given-names></name></person-group><article-title>﻿Disintegration of the genus <italic><tp:taxon-name><tp:taxon-name-part taxon-name-part-type="genus" reg="Prosopis">Prosopis</tp:taxon-name-part></tp:taxon-name></italic> L. (<tp:taxon-name><tp:taxon-name-part taxon-name-part-type="family">Leguminosae</tp:taxon-name-part></tp:taxon-name>, <tp:taxon-name><tp:taxon-name-part taxon-name-part-type="subfamily">Caesalpinioideae</tp:taxon-name-part></tp:taxon-name>, mimosoid clade)</article-title><source>PhytoKeys</source><day>22</day><month>08</month><year>2022</year><volume>205</volume><fpage>147</fpage><lpage>189</lpage><pub-id pub-id-type="doi">10.3897/phytokeys.205.75379</pub-id></mixed-citation></tp:treatment-meta><tp:nomenclature><label>﻿</label><tp:taxon-name>
            <object-id xmlns:xlink="http://www.w3.org/1999/xlink" content-type="arpha" xlink:type="simple">DF50A737-2862-58CF-B8F3-BF23ECD70BAB</object-id>
            <tp:taxon-name-part taxon-name-part-type="genus" reg="Prosopis">Prosopis</tp:taxon-name-part>
            <tp:taxon-name-part taxon-name-part-type="species" reg="farcta">farcta</tp:taxon-name-part>
          </tp:taxon-name><tp:taxon-authority>(Banks &amp; Sol.) J.F. Macbr., Contr. Gray Herb. 59: 17. 1919.</tp:taxon-authority><tp:nomenclature-citation-list><tp:nomenclature-citation><tp:taxon-name>
                <tp:taxon-name-part taxon-name-part-type="genus" reg="Mimosa">Mimosa</tp:taxon-name-part>
                <tp:taxon-name-part taxon-name-part-type="species" reg="farcta">farcta</tp:taxon-name-part>
              </tp:taxon-name><comment>Banks &amp; Sol. in A. Russell, Nat. Hist. Aleppo, ed. 2, 2: 266. 1794.</comment></tp:nomenclature-citation><tp:nomenclature-citation><tp:taxon-name>
                <tp:taxon-name-part taxon-name-part-type="genus" reg="Mimosa">Mimosa</tp:taxon-name-part>
                <tp:taxon-name-part taxon-name-part-type="species" reg="stephaniana">stephaniana</tp:taxon-name-part>
              </tp:taxon-name><comment>M. Bieb., Tabl. Prov. Mer Casp.: 120. 1798.</comment></tp:nomenclature-citation><tp:nomenclature-citation><tp:taxon-name>
                <tp:taxon-name-part taxon-name-part-type="genus" reg="Acacia">Acacia</tp:taxon-name-part>
                <tp:taxon-name-part taxon-name-part-type="species" reg="stephaniana">stephaniana</tp:taxon-name-part>
              </tp:taxon-name><comment>(M. Bieb.) Willd., Sp. Pl., ed. 4, 4: 1088. 1806.</comment></tp:nomenclature-citation><tp:nomenclature-citation><tp:taxon-name>
                <tp:taxon-name-part taxon-name-part-type="genus" reg="Acacia">Acacia</tp:taxon-name-part>
                <tp:taxon-name-part taxon-name-part-type="species" reg="heterocarpa">heterocarpa</tp:taxon-name-part>
              </tp:taxon-name><comment>Delile, Descr. Egypte, Hist. Nat.: 79. 1813.</comment></tp:nomenclature-citation><tp:nomenclature-citation><tp:taxon-name>
                <tp:taxon-name-part taxon-name-part-type="genus" reg="Lagonychium">Lagonychium</tp:taxon-name-part>
                <tp:taxon-name-part taxon-name-part-type="species" reg="stephanianum">stephanianum</tp:taxon-name-part>
              </tp:taxon-name><comment>(M. Bieb.) M. Bieb., Fl. Taur.-Caucas. 3: 288. 1819.</comment></tp:nomenclature-citation><tp:nomenclature-citation><tp:taxon-name>
                <tp:taxon-name-part taxon-name-part-type="genus" reg="Mimosa">Mimosa</tp:taxon-name-part>
                <tp:taxon-name-part taxon-name-part-type="species" reg="arvensis">arvensis</tp:taxon-name-part>
              </tp:taxon-name><comment>Sieber ex Steud., Nomencl. Bot. 1: 533. 1821, nom invalid.</comment></tp:nomenclature-citation><tp:nomenclature-citation><tp:taxon-name>
                <tp:taxon-name-part taxon-name-part-type="genus" reg="Prosopis">Prosopis</tp:taxon-name-part>
                <tp:taxon-name-part taxon-name-part-type="species" reg="stephaniana">stephaniana</tp:taxon-name-part>
              </tp:taxon-name><comment>(M. Bieb.) Kunth ex Spreng., Syst. Veg. 2: 326. 1825.</comment></tp:nomenclature-citation><tp:nomenclature-citation><tp:taxon-name>
                <tp:taxon-name-part taxon-name-part-type="genus" reg="Mimosa">Mimosa</tp:taxon-name-part>
                <tp:taxon-name-part taxon-name-part-type="species" reg="agrestis">agrestis</tp:taxon-name-part>
              </tp:taxon-name><comment>Sieber ex Spreng., Syst. Veg. 2: 206. 1825.</comment></tp:nomenclature-citation><tp:nomenclature-citation><tp:taxon-name>
                <tp:taxon-name-part taxon-name-part-type="genus" reg="Pleuromenes">Pleuromenes</tp:taxon-name-part>
                <tp:taxon-name-part taxon-name-part-type="species" reg="heterocarpa">heterocarpa</tp:taxon-name-part>
              </tp:taxon-name><comment>Raf., Sylva Tellur.: 145. 1838.</comment></tp:nomenclature-citation><tp:nomenclature-citation><tp:taxon-name>
                <tp:taxon-name-part taxon-name-part-type="genus" reg="Acacia">Acacia</tp:taxon-name-part>
                <tp:taxon-name-part taxon-name-part-type="species" reg="persica">persica</tp:taxon-name-part>
              </tp:taxon-name><comment>Sterler ex Steud., Nomencl. Bot., ed. 2, 1: 7. 1840.</comment></tp:nomenclature-citation><tp:nomenclature-citation><tp:taxon-name>
                <tp:taxon-name-part taxon-name-part-type="genus" reg="Mimosa">Mimosa</tp:taxon-name-part>
                <tp:taxon-name-part taxon-name-part-type="species" reg="micrantha">micrantha</tp:taxon-name-part>
              </tp:taxon-name><comment>Vahl ex Walp., Repert. Bot. Syst. 5: 582. 1846.</comment></tp:nomenclature-citation><tp:nomenclature-citation><tp:taxon-name>
                <tp:taxon-name-part taxon-name-part-type="genus" reg="Lagonychium">Lagonychium</tp:taxon-name-part>
                <tp:taxon-name-part taxon-name-part-type="species" reg="farctum">farctum</tp:taxon-name-part>
              </tp:taxon-name><comment>(Banks &amp; Sol.) Bobrov in V.L. Komarov (ed.), Fl. URSS 11: 14. 1941.</comment></tp:nomenclature-citation><tp:nomenclature-citation><tp:taxon-name>
                <tp:taxon-name-part taxon-name-part-type="genus" reg="Prosopis">Prosopis</tp:taxon-name-part>
                <tp:taxon-name-part taxon-name-part-type="species" reg="farcta">farcta</tp:taxon-name-part>
                <tp:taxon-name-part taxon-name-part-type="infraspecific-rank">var.</tp:taxon-name-part>
                <tp:taxon-name-part taxon-name-part-type="variety" reg="glabra">glabra</tp:taxon-name-part>
              </tp:taxon-name><comment>Burkart, J. Arnold Arbor. 57: 454. 1976.</comment></tp:nomenclature-citation></tp:nomenclature-citation-list></tp:nomenclature><tp:treatment-sec sec-type="type material" id="SECID0EADBI"><title>Type material.</title><p>Syria. Aleppo, without collector; no additional information in protologue.</p></tp:treatment-sec></tp:taxon-treatment>
