# Supplementary material for: ﻿Disintegration of the genus Prosopis L. (Leguminosae, Caesalpinioideae, mimosoid clade)
Source: PhytoKeys. 2022 Aug 22;205:147–89. doi: 10.3897/phytokeys.205.75379 (PMC9849005; doi:10.3897/phytokeys.205.75379)
Supplement: XML Treatment for Strombocarpa [file phytokeys.205.75379-treatment7.xml]

<!DOCTYPE tp:taxon-treatment
  PUBLIC "-//TaxonX//DTD Taxonomic Treatment Publishing DTD v0 20100105//EN" "tax-treatment-NSO.dtd">
<tp:taxon-treatment xmlns:tp="http://www.plazi.org/taxpub"><tp:treatment-meta><kwd-group><label>Taxon classification</label><kwd>
              <named-content content-type="kingdom">Plantae</named-content>
            </kwd><kwd>
              <named-content content-type="order">Fabales</named-content>
            </kwd><kwd>
              <named-content content-type="family">Leguminosae</named-content>
            </kwd></kwd-group><mixed-citation publication-type="journal"><person-group><name><surname>Hughes</surname><given-names>Colin E.</given-names></name><name><surname>Ringelberg</surname><given-names>Jens J.</given-names></name><name><surname>Lewis</surname><given-names>Gwilym P.</given-names></name><name><surname>Catalano</surname><given-names>Santiago A.</given-names></name></person-group><article-title>﻿Disintegration of the genus <italic><tp:taxon-name><tp:taxon-name-part taxon-name-part-type="genus" reg="Prosopis">Prosopis</tp:taxon-name-part></tp:taxon-name></italic> L. (<tp:taxon-name><tp:taxon-name-part taxon-name-part-type="family">Leguminosae</tp:taxon-name-part></tp:taxon-name>, <tp:taxon-name><tp:taxon-name-part taxon-name-part-type="subfamily">Caesalpinioideae</tp:taxon-name-part></tp:taxon-name>, mimosoid clade)</article-title><source>PhytoKeys</source><day>22</day><month>08</month><year>2022</year><volume>205</volume><fpage>147</fpage><lpage>189</lpage><pub-id pub-id-type="doi">10.3897/phytokeys.205.75379</pub-id></mixed-citation></tp:treatment-meta><tp:nomenclature><label>﻿</label><tp:taxon-name>
            <object-id xmlns:xlink="http://www.w3.org/1999/xlink" content-type="arpha" xlink:type="simple">4909AF2D-AB6F-5D6F-A8CC-4A7DC3D5E580</object-id>
            <tp:taxon-name-part taxon-name-part-type="genus" reg="Strombocarpa">Strombocarpa</tp:taxon-name-part>
          </tp:taxon-name><tp:taxon-authority>(Benth.) Engelm. &amp; A. Gray, Boston J. Nat. Hist. 5: 243. 1845.</tp:taxon-authority><tp:nomenclature-citation-list><tp:nomenclature-citation><tp:taxon-name>
                <tp:taxon-name-part taxon-name-part-type="genus" reg="Spirolobium">Spirolobium</tp:taxon-name-part>
              </tp:taxon-name><comment>A.D. Orb., Voy. Amér. Mér. 8 (Atlas, Bot): t. 13. 1839, nom. rej., non <tp:taxon-name><tp:taxon-name-part taxon-name-part-type="genus" reg="Spirolobium">Spirolobium</tp:taxon-name-part></tp:taxon-name> Baill. 1889. (<tp:taxon-name><tp:taxon-name-part taxon-name-part-type="family">Apocynaceae</tp:taxon-name-part></tp:taxon-name>).</comment></tp:nomenclature-citation><tp:nomenclature-citation><tp:taxon-name>
                <tp:taxon-name-part taxon-name-part-type="genus" reg="Prosopis">Prosopis</tp:taxon-name-part>
                <tp:taxon-name-part taxon-name-part-type="infraspecific-rank">sect.</tp:taxon-name-part>
                <tp:taxon-name-part taxon-name-part-type="section" reg="Strombocarpa">Strombocarpa</tp:taxon-name-part>
              </tp:taxon-name><comment>Benth., J. Bot. (Hooker) 4: 351. 1841.</comment></tp:nomenclature-citation><tp:nomenclature-citation><tp:taxon-name>
                <tp:taxon-name-part taxon-name-part-type="genus" reg="Sopropis">Sopropis</tp:taxon-name-part>
              </tp:taxon-name><comment>Britton &amp; Rose in N.L. Britton &amp; al. (eds.), N. Amer. Fl. 23: 182. 1928.</comment></tp:nomenclature-citation></tp:nomenclature-citation-list></tp:nomenclature><tp:treatment-sec sec-type="material" id="SECID0ETHBI"><title>Type.</title><p><italic><tp:taxon-name><tp:taxon-name-part taxon-name-part-type="genus" reg="Prosopis">Prosopis</tp:taxon-name-part><tp:taxon-name-part taxon-name-part-type="species" reg="strombulifera">strombulifera</tp:taxon-name-part></tp:taxon-name></italic> (Lam.) Benth. [= <italic><tp:taxon-name><tp:taxon-name-part taxon-name-part-type="genus" reg="Strombocarpa">Strombocarpa</tp:taxon-name-part><tp:taxon-name-part taxon-name-part-type="species" reg="strombulifera">strombulifera</tp:taxon-name-part></tp:taxon-name></italic> (Lam.) A. Gray].</p></tp:treatment-sec><tp:treatment-sec sec-type="description" id="SECID0EPIBI"><title>Description.</title><p>Low spiny, sometimes creeping, shrubs or small trees, 0.15–3 (–18) m high, multi-stemmed from the base or sometimes with a short trunk to 10–30 (–45) cm diameter, usually densely and intricately much-branched, some species forming long underground, spreading, horizontal runners (gemmiferous roots or rhizomes), armed with strongly decurrent, straight, cinereous spiny stipules (Figs <xref ref-type="fig" rid="F2">2E, H, I</xref> and <xref ref-type="fig" rid="F3">3A</xref>), 0.1–3.5 (–5.5) cm long, brachyblasts congested, blackish. Leaves always unijugate, the petiole (0.5–) 2–15 mm, the pinnular rachises 1–4 cm long, with 3–30 pairs of well separated, alternate to opposite leaflets, these oblong or elliptic-oblong, obtuse to subacute, veins lacking or weakly 1–3-veined, 2–12 × 0.6–4 mm, glaucous, puberulous or glabrescent. Inflorescences axillary, solitary, globose, ovoid-elliptic heads to 1.5 cm diameter at anthesis or shortly cylindrical-spicate, 3–8 cm long. Flowers small, bright or lemon yellow, young filaments red; calyx, 1.5–2.3 mm long; corolla 3–4 (–6) mm long, the petals linear, partially united, villous within; stamens and style exserted, anthers with a minute, caducous, incurved claviform gland arising from the connective. Fruits densely clustered with 1–21 per flower head, indehiscent, lemon-yellow, straw-yellow or reddish-brown when ripe, slender, elongate, straight or falcate (in <italic><tp:taxon-name><tp:taxon-name-part taxon-name-part-type="genus" reg="Strombocarpa">S.</tp:taxon-name-part><tp:taxon-name-part taxon-name-part-type="species" reg="palmeri">palmeri</tp:taxon-name-part></tp:taxon-name></italic> and <italic><tp:taxon-name><tp:taxon-name-part taxon-name-part-type="genus" reg="Strombocarpa">S.</tp:taxon-name-part><tp:taxon-name-part taxon-name-part-type="species" reg="ferox">ferox</tp:taxon-name-part></tp:taxon-name></italic>; Figs <xref ref-type="fig" rid="F5">5C, E</xref> and <xref ref-type="fig" rid="F7">7E–F</xref>), but usually more or less tightly spirally coiled (like corkscrews) with (1–) 8–19 (–24) regular coils, forming a cylindrical body 1.8–5.5 × 0.6–1.5 cm (Figs <xref ref-type="fig" rid="F5">5F, G</xref> and <xref ref-type="fig" rid="F7">7D</xref>) or irregularly and more openly coiled; exocarp crustaceous, mesocarp thin or more usually thick and pulpy, tannic, reddish, endocarp delicately segmented in longitudinal or transverse seed chambers which are easy to open or hard and closed. Seeds ovate or reniform ovoid, grey-green, 3–6 (–7) × 3–4 mm.</p></tp:treatment-sec><tp:treatment-sec sec-type="distribution" id="SECID0EDKBI"><title>Geographic distribution.</title><p>Ten species. Restricted to the New World and there occupying a markedly bicentric amphitropical distribution in arid and semi-arid regions of N. America (southern U.S.A., especially in the Sonoran Desert, Baja California and northern Mexico (Coahuila)) and S. America (south-central Peru to Argentina and Chile) (Fig. <xref ref-type="fig" rid="F8">8</xref>).</p></tp:treatment-sec><tp:treatment-sec sec-type="habitat" id="SECID0ENKBI"><title>Habitat and uses.</title><p>In cactus-rich semi-desert Monte vegetation, deserts and arid mesetas, dry river beds and washes and in the hyper-arid Pampa del Tamarugal in northern Chile (<italic><tp:taxon-name><tp:taxon-name-part taxon-name-part-type="genus" reg="Strombocarpa">S.</tp:taxon-name-part><tp:taxon-name-part taxon-name-part-type="species" reg="tamarugo">tamarugo</tp:taxon-name-part></tp:taxon-name></italic>), where it is the only tree present and dependent on moisture absorbed from fog. Fruits browsed by cattle and sheep and much valued in arid deserts for that purpose. Wood valued for fuel, and occasionally cultivated (<italic><tp:taxon-name><tp:taxon-name-part taxon-name-part-type="genus" reg="Strombocarpa">S.</tp:taxon-name-part><tp:taxon-name-part taxon-name-part-type="species" reg="tamarugo">tamarugo</tp:taxon-name-part></tp:taxon-name></italic>).</p></tp:treatment-sec><tp:treatment-sec sec-type="etymology" id="SECID0EJLBI"><title>Etymology.</title><p><italic><tp:taxon-name><tp:taxon-name-part taxon-name-part-type="genus" reg="Strombo">Strombo</tp:taxon-name-part></tp:taxon-name></italic>- (Italian. = conch) and -<italic>carpa</italic> (Gk. = fruit), referring to the resemblance of the fruits to the spiral shells of tropical marine molluscs (see Figs <xref ref-type="fig" rid="F5">5F, G</xref> and <xref ref-type="fig" rid="F7">7D</xref>).</p></tp:treatment-sec><tp:treatment-sec sec-type="Affinities" id="SECID0EAMBI"><title>Affinities.</title><p><italic><tp:taxon-name><tp:taxon-name-part taxon-name-part-type="genus" reg="Strombocarpa">Strombocarpa</tp:taxon-name-part></tp:taxon-name></italic> is robustly supported in recent molecular phylogenies as sister to the African monospecific genus <italic><tp:taxon-name><tp:taxon-name-part taxon-name-part-type="genus" reg="Xerocladia">Xerocladia</tp:taxon-name-part></tp:taxon-name></italic> (Fig. <xref ref-type="fig" rid="F1">1</xref>; <xref ref-type="bibr" rid="B45">Ringelberg et al. 2022</xref>). These two genera share the diagnostic synapomorphy of stipular spines which are not found elsewhere in <italic><tp:taxon-name><tp:taxon-name-part taxon-name-part-type="genus" reg="Prosopis">Prosopis</tp:taxon-name-part></tp:taxon-name></italic> s.l.</p></tp:treatment-sec><tp:treatment-sec><!--Section generated to contain objects referenced in tp:taxon-treatment.--><fig id="F2" position="float" orientation="portrait"><object-id xmlns:xlink="http://www.w3.org/1999/xlink" content-type="doi" xlink:type="simple">10.3897/phytokeys.205.75379.figure2</object-id><object-id xmlns:xlink="http://www.w3.org/1999/xlink" content-type="arpha" xlink:type="simple">567A6457-789F-52C2-9EE2-4E292019651E</object-id><label>Figure 2.</label><caption><p>Variation in armature of <italic><tp:taxon-name><tp:taxon-name-part taxon-name-part-type="genus" reg="Prosopis">Prosopis</tp:taxon-name-part></tp:taxon-name></italic>, <italic><tp:taxon-name><tp:taxon-name-part taxon-name-part-type="genus" reg="Strombocarpa">Strombocarpa</tp:taxon-name-part></tp:taxon-name></italic>, <italic><tp:taxon-name><tp:taxon-name-part taxon-name-part-type="genus" reg="Neltuma">Neltuma</tp:taxon-name-part></tp:taxon-name></italic> and <italic><tp:taxon-name><tp:taxon-name-part taxon-name-part-type="genus" reg="Xerocladia">Xerocladia</tp:taxon-name-part></tp:taxon-name></italic><bold>A</bold><italic><tp:taxon-name><tp:taxon-name-part taxon-name-part-type="genus" reg="Neltuma">Neltuma</tp:taxon-name-part><tp:taxon-name-part taxon-name-part-type="species" reg="denudans">denudans</tp:taxon-name-part></tp:taxon-name></italic> (nodal spines on a zig-zag stem) <bold>B</bold><italic><tp:taxon-name><tp:taxon-name-part taxon-name-part-type="genus" reg="Neltuma">N.</tp:taxon-name-part><tp:taxon-name-part taxon-name-part-type="species" reg="humilis">humilis</tp:taxon-name-part></tp:taxon-name></italic> (paired striate spine-tipped branches) <bold>C</bold><italic><tp:taxon-name><tp:taxon-name-part taxon-name-part-type="genus" reg="Prosopis">Prosopis</tp:taxon-name-part><tp:taxon-name-part taxon-name-part-type="species" reg="cineraria">cineraria</tp:taxon-name-part></tp:taxon-name></italic> (scattered internodal prickles) <bold>D</bold><italic><tp:taxon-name><tp:taxon-name-part taxon-name-part-type="genus" reg="Neltuma">Neltuma</tp:taxon-name-part><tp:taxon-name-part taxon-name-part-type="species" reg="sericantha">sericantha</tp:taxon-name-part></tp:taxon-name></italic> (spine-tipped stems) <bold>E</bold><italic><tp:taxon-name><tp:taxon-name-part taxon-name-part-type="genus" reg="Strombocarpa">Strombocarpa</tp:taxon-name-part><tp:taxon-name-part taxon-name-part-type="species" reg="burkartii">burkartii</tp:taxon-name-part></tp:taxon-name></italic> (stipular spines) <bold>F</bold><italic><tp:taxon-name><tp:taxon-name-part taxon-name-part-type="genus" reg="Neltuma">Neltuma</tp:taxon-name-part><tp:taxon-name-part taxon-name-part-type="species" reg="argentina">argentina</tp:taxon-name-part></tp:taxon-name></italic> (single nodal axillary spine) <bold>G</bold><italic><tp:taxon-name><tp:taxon-name-part taxon-name-part-type="genus" reg="Neltuma">N.</tp:taxon-name-part><tp:taxon-name-part taxon-name-part-type="species" reg="kuntzei">kuntzei</tp:taxon-name-part></tp:taxon-name></italic> (spinescent shoots) <bold>H</bold><italic><tp:taxon-name><tp:taxon-name-part taxon-name-part-type="genus" reg="Strombocarpa">Strombocarpa</tp:taxon-name-part><tp:taxon-name-part taxon-name-part-type="species" reg="ferox">ferox</tp:taxon-name-part></tp:taxon-name></italic> (stipular spines) <bold>I</bold><italic><tp:taxon-name><tp:taxon-name-part taxon-name-part-type="genus" reg="Strombocarpa">S.</tp:taxon-name-part><tp:taxon-name-part taxon-name-part-type="species" reg="strombulifera">strombulifera</tp:taxon-name-part></tp:taxon-name></italic> (stipular spines) <bold>J</bold><italic><tp:taxon-name><tp:taxon-name-part taxon-name-part-type="genus" reg="Neltuma">Neltuma</tp:taxon-name-part><tp:taxon-name-part taxon-name-part-type="species" reg="elata">elata</tp:taxon-name-part></tp:taxon-name></italic> (variation in paired nodal spines on one specimen) <bold>K</bold><italic><tp:taxon-name><tp:taxon-name-part taxon-name-part-type="genus" reg="Neltuma">N.</tp:taxon-name-part><tp:taxon-name-part taxon-name-part-type="species" reg="alba">alba</tp:taxon-name-part></tp:taxon-name></italic> (paired nodal spines) <bold>L</bold><italic><tp:taxon-name><tp:taxon-name-part taxon-name-part-type="genus" reg="Neltuma">N.</tp:taxon-name-part><tp:taxon-name-part taxon-name-part-type="species" reg="velutina">velutina</tp:taxon-name-part></tp:taxon-name></italic> (paired nodal spines) <bold>M</bold><italic><tp:taxon-name><tp:taxon-name-part taxon-name-part-type="genus" reg="Prosopis">Prosopis</tp:taxon-name-part><tp:taxon-name-part taxon-name-part-type="species" reg="farcta">farcta</tp:taxon-name-part></tp:taxon-name></italic> (scattered internodal prickles) <bold>N</bold><italic><tp:taxon-name><tp:taxon-name-part taxon-name-part-type="genus" reg="Neltuma">Neltuma</tp:taxon-name-part><tp:taxon-name-part taxon-name-part-type="species" reg="ruscifolia">ruscifolia</tp:taxon-name-part></tp:taxon-name></italic> (single nodal axillary spine) <bold>O</bold><italic><tp:taxon-name><tp:taxon-name-part taxon-name-part-type="genus" reg="Xerocladia">Xerocladia</tp:taxon-name-part><tp:taxon-name-part taxon-name-part-type="species" reg="viridiramis">viridiramis</tp:taxon-name-part></tp:taxon-name></italic> (recurved, deflexed stipular spines) (5 cm scale bar). All specimens at K <bold>A</bold> drawn from <italic>Seijo</italic> 1489 <bold>B</bold><italic>Tweedie</italic> s.n. <bold>C</bold><italic>Willcox</italic> 299 <bold>D</bold> MERL 8792 <bold>E</bold><italic>Acosta &amp; Rosas</italic> 748 <bold>F</bold><italic>Guaglianone et al.</italic> 1762 <bold>G</bold><italic>Nee &amp; Coimbra</italic> 35556 <bold>H</bold><italic>Atahuachi</italic> et al. MA1147 <bold>I</bold><italic>Hunziker</italic> 2036 <bold>J</bold><italic>Legname &amp; Cuezzo</italic> 10396 (large and small spines from same specimen) <bold>K</bold><italic>Hughes &amp; Forrest</italic> 2312 <bold>L</bold><italic>Harding &amp; Balsinhas</italic> 140 <bold>M</bold><italic>Guest et al.</italic> 17463 <bold>N</bold><italic>Wood &amp; Mamani</italic> 14063 <bold>O</bold><italic>Kolberg &amp; Tholkes</italic> HK2493. Drawn by Andrew Brown, July 2021.</p></caption><graphic xmlns:xlink="http://www.w3.org/1999/xlink" xlink:href="phytokeys-205-147_article-75379__-g002.jpg" position="float" orientation="portrait" xlink:type="simple" id="oo_732721.jpg"><uri content-type="original_file" xlink:type="simple">https://binary.pensoft.net/fig/732721</uri></graphic></fig><fig id="F3" position="float" orientation="portrait"><object-id xmlns:xlink="http://www.w3.org/1999/xlink" content-type="doi" xlink:type="simple">10.3897/phytokeys.205.75379.figure3</object-id><object-id xmlns:xlink="http://www.w3.org/1999/xlink" content-type="arpha" xlink:type="simple">2F868395-C935-5A30-953A-800B13EF1A13</object-id><label>Figure 3.</label><caption><p>Variation in armature across <italic><tp:taxon-name><tp:taxon-name-part taxon-name-part-type="genus" reg="Prosopis">Prosopis</tp:taxon-name-part></tp:taxon-name></italic> s.l. and allies <bold>A</bold> stipular spines of <italic><tp:taxon-name><tp:taxon-name-part taxon-name-part-type="genus" reg="Strombocarpa">Strombocarpa</tp:taxon-name-part><tp:taxon-name-part taxon-name-part-type="species" reg="strombulifera">strombulifera</tp:taxon-name-part></tp:taxon-name></italic><bold>B</bold> internodal prickles on shoots and branches of <italic><tp:taxon-name><tp:taxon-name-part taxon-name-part-type="genus" reg="Indopiptadenia">Indopiptadenia</tp:taxon-name-part><tp:taxon-name-part taxon-name-part-type="species" reg="oudhensis">oudhensis</tp:taxon-name-part></tp:taxon-name></italic> which it shares with its sister group, <italic><tp:taxon-name><tp:taxon-name-part taxon-name-part-type="genus" reg="Prosopis">Prosopis</tp:taxon-name-part></tp:taxon-name></italic> s.s. illustrated in <bold>C</bold>; <bold>C</bold> internodal prickles of <italic><tp:taxon-name><tp:taxon-name-part taxon-name-part-type="genus" reg="Prosopis">Prosopis</tp:taxon-name-part><tp:taxon-name-part taxon-name-part-type="species" reg="farcta">farcta</tp:taxon-name-part></tp:taxon-name></italic><bold>D</bold> stipular spines of <italic><tp:taxon-name><tp:taxon-name-part taxon-name-part-type="genus" reg="Xerocladia">Xerocladia</tp:taxon-name-part><tp:taxon-name-part taxon-name-part-type="species" reg="viridiramis">viridiramis</tp:taxon-name-part></tp:taxon-name></italic> which it shares with its sister group, the genus <italic><tp:taxon-name><tp:taxon-name-part taxon-name-part-type="genus" reg="Strombocarpa">Strombocarpa</tp:taxon-name-part></tp:taxon-name></italic> illustrated in <bold>A</bold>; <bold>E</bold> axillary nodal spines of <italic><tp:taxon-name><tp:taxon-name-part taxon-name-part-type="genus" reg="Neltuma">Neltuma</tp:taxon-name-part><tp:taxon-name-part taxon-name-part-type="species" reg="juliflora">juliflora</tp:taxon-name-part></tp:taxon-name></italic><bold>F</bold> spinescent straight cylindrical shoots of the subaphyllous <italic><tp:taxon-name><tp:taxon-name-part taxon-name-part-type="genus" reg="Neltuma">Neltuma</tp:taxon-name-part><tp:taxon-name-part taxon-name-part-type="species" reg="kuntzei">kuntzei</tp:taxon-name-part></tp:taxon-name></italic>. Photos courtesy of Guillermo Debandi (<bold>A</bold>) (see https//<ext-link xmlns:xlink="http://www.w3.org/1999/xlink" xlink:type="simple" ext-link-type="uri" xlink:href="http://www.inaturalist.org/taxa/78750-Prosopis-strombulifera/browse_photos">www.inaturalist.org/taxa/78750-Prosopis-strombulifera/browse_photos</ext-link>), Dr. Omesh Bajpai and Dr. Lal Babu Chaudhary (<bold>B</bold>), Zeynel Cebeci (<bold>C</bold>) (see https//<ext-link xmlns:xlink="http://www.w3.org/1999/xlink" xlink:type="simple" ext-link-type="uri" xlink:href="http://commons.wikimedia.org/wiki/FileProsopis_farcta_-_Syrian_mesquite_01">commons.wikimedia.org/wiki/FileProsopis_farcta_-_Syrian_mesquite_01</ext-link>), N. Dreber (<bold>D</bold>) (see http//<ext-link xmlns:xlink="http://www.w3.org/1999/xlink" xlink:type="simple" ext-link-type="uri" xlink:href="http://www.southernafricanplants.com/">www.southernafricanplants.com/</ext-link>), Colin Hughes (<bold>E, F</bold>).</p></caption><graphic xmlns:xlink="http://www.w3.org/1999/xlink" xlink:href="phytokeys-205-147_article-75379__-g003.jpg" position="float" orientation="portrait" xlink:type="simple" id="oo_732722.jpg"><uri content-type="original_file" xlink:type="simple">https://binary.pensoft.net/fig/732722</uri></graphic></fig><fig id="F5" position="float" orientation="portrait"><object-id xmlns:xlink="http://www.w3.org/1999/xlink" content-type="doi" xlink:type="simple">10.3897/phytokeys.205.75379.figure5</object-id><object-id xmlns:xlink="http://www.w3.org/1999/xlink" content-type="arpha" xlink:type="simple">93CEF07D-F381-57AF-B4BD-AED6EB07FCFD</object-id><label>Figure 5.</label><caption><p>Fruits of <italic><tp:taxon-name><tp:taxon-name-part taxon-name-part-type="genus" reg="Prosopis">Prosopis</tp:taxon-name-part></tp:taxon-name></italic>, <italic><tp:taxon-name><tp:taxon-name-part taxon-name-part-type="genus" reg="Strombocarpa">Strombocarpa</tp:taxon-name-part></tp:taxon-name></italic>, <italic><tp:taxon-name><tp:taxon-name-part taxon-name-part-type="genus" reg="Xerocladia">Xerocladia</tp:taxon-name-part></tp:taxon-name></italic> and <italic><tp:taxon-name><tp:taxon-name-part taxon-name-part-type="genus" reg="Indopiptadenia">Indopiptadenia</tp:taxon-name-part></tp:taxon-name></italic><bold>A</bold><italic><tp:taxon-name><tp:taxon-name-part taxon-name-part-type="genus" reg="Prosopis">Prosopis</tp:taxon-name-part><tp:taxon-name-part taxon-name-part-type="species" reg="cineraria">cineraria</tp:taxon-name-part></tp:taxon-name></italic><bold>B</bold><italic><tp:taxon-name><tp:taxon-name-part taxon-name-part-type="genus" reg="Anonychium">Anonychium</tp:taxon-name-part><tp:taxon-name-part taxon-name-part-type="species" reg="africanum">africanum</tp:taxon-name-part></tp:taxon-name></italic><bold>C</bold><italic><tp:taxon-name><tp:taxon-name-part taxon-name-part-type="genus" reg="Strombocarpa">Strombocarpa</tp:taxon-name-part><tp:taxon-name-part taxon-name-part-type="species" reg="palmeri">palmeri</tp:taxon-name-part></tp:taxon-name></italic><bold>D</bold><italic><tp:taxon-name><tp:taxon-name-part taxon-name-part-type="genus" reg="Prosopis">Prosopis</tp:taxon-name-part><tp:taxon-name-part taxon-name-part-type="species" reg="farcta">farcta</tp:taxon-name-part></tp:taxon-name></italic><bold>E</bold><italic><tp:taxon-name><tp:taxon-name-part taxon-name-part-type="genus" reg="Strombocarpa">Strombocarpa</tp:taxon-name-part><tp:taxon-name-part taxon-name-part-type="species" reg="ferox">ferox</tp:taxon-name-part></tp:taxon-name></italic><bold>F</bold><italic><tp:taxon-name><tp:taxon-name-part taxon-name-part-type="genus" reg="Strombocarpa">S.</tp:taxon-name-part><tp:taxon-name-part taxon-name-part-type="species" reg="strombulifera">strombulifera</tp:taxon-name-part></tp:taxon-name></italic><bold>G</bold><italic><tp:taxon-name><tp:taxon-name-part taxon-name-part-type="genus" reg="Strombocarpa">S.</tp:taxon-name-part><tp:taxon-name-part taxon-name-part-type="species" reg="pubescens">pubescens</tp:taxon-name-part></tp:taxon-name></italic><bold>H</bold><italic><tp:taxon-name><tp:taxon-name-part taxon-name-part-type="genus" reg="Strombocarpa">S.</tp:taxon-name-part><tp:taxon-name-part taxon-name-part-type="species" reg="abbreviata">abbreviata</tp:taxon-name-part></tp:taxon-name></italic> (2 examples) <bold>I</bold><italic><tp:taxon-name><tp:taxon-name-part taxon-name-part-type="genus" reg="Strombocarpa">S.</tp:taxon-name-part><tp:taxon-name-part taxon-name-part-type="species" reg="tamarugo">tamarugo</tp:taxon-name-part></tp:taxon-name></italic><bold>J</bold><italic><tp:taxon-name><tp:taxon-name-part taxon-name-part-type="genus" reg="Strombocarpa">S.</tp:taxon-name-part><tp:taxon-name-part taxon-name-part-type="species" reg="torquata">torquata</tp:taxon-name-part></tp:taxon-name></italic><bold>K</bold><italic><tp:taxon-name><tp:taxon-name-part taxon-name-part-type="genus" reg="Strombocarpa">S.</tp:taxon-name-part><tp:taxon-name-part taxon-name-part-type="species" reg="burkartii">burkartii</tp:taxon-name-part></tp:taxon-name></italic><bold>L</bold><italic><tp:taxon-name><tp:taxon-name-part taxon-name-part-type="genus" reg="Xerocladia">Xerocladia</tp:taxon-name-part><tp:taxon-name-part taxon-name-part-type="species" reg="viridiramis">viridiramis</tp:taxon-name-part></tp:taxon-name></italic><bold>M</bold><italic><tp:taxon-name><tp:taxon-name-part taxon-name-part-type="genus" reg="Indopiptadenia">Indopiptadenia</tp:taxon-name-part><tp:taxon-name-part taxon-name-part-type="species" reg="oudhensis">oudhensis</tp:taxon-name-part></tp:taxon-name></italic><bold>A-G, M</bold> (5 cm scale bar) <bold>H-L</bold> (1 cm scale bar with asterisk). All specimens at K <bold>A</bold> drawn from <italic>Gazanfar</italic> SG4332 <bold>B</bold><italic>Dembele &amp; Sanogo</italic> ML-146 and longitudinal section of fruit from <italic>Barter</italic> 1193 <bold>C</bold><italic>Hughes et al.</italic> 1552 <bold>D</bold><italic>van der Maesen</italic> 1627 <bold>E</bold><italic>Atahuachi et al</italic>. MA1147 <bold>F</bold><italic>Hunziker</italic> 2036 <bold>G</bold><italic>Acocks</italic> 1788 <bold>H</bold><italic>Tweedie</italic> s.n. (from 2 type specimens) <bold>I</bold><italic>Aronson</italic> 7742 <bold>J</bold><italic>Vuilleumier</italic> 1019 <bold>K</bold><italic>Acosta &amp; Rosas</italic> 748 <bold>L</bold><italic>Kolberg &amp; Tholkes</italic> HK2493 <bold>M</bold><italic>Bajpai &amp; Babu</italic> 264498. Drawn by Andrew Brown, July 2021.</p></caption><graphic xmlns:xlink="http://www.w3.org/1999/xlink" xlink:href="phytokeys-205-147_article-75379__-g005.jpg" position="float" orientation="portrait" xlink:type="simple" id="oo_732724.jpg"><uri content-type="original_file" xlink:type="simple">https://binary.pensoft.net/fig/732724</uri></graphic></fig><fig id="F7" position="float" orientation="portrait"><object-id xmlns:xlink="http://www.w3.org/1999/xlink" content-type="doi" xlink:type="simple">10.3897/phytokeys.205.75379.figure7</object-id><object-id xmlns:xlink="http://www.w3.org/1999/xlink" content-type="arpha" xlink:type="simple">BFB54C66-3F98-5E16-910A-5EEDD8CF0F9E</object-id><label>Figure 7.</label><caption><p>Variation in fruits across <italic><tp:taxon-name><tp:taxon-name-part taxon-name-part-type="genus" reg="Prosopis">Prosopis</tp:taxon-name-part></tp:taxon-name></italic> s.l. and allies <bold>A</bold> indehiscent pods of <italic><tp:taxon-name><tp:taxon-name-part taxon-name-part-type="genus" reg="Anonychium">Anonychium</tp:taxon-name-part><tp:taxon-name-part taxon-name-part-type="species" reg="africanum">africanum</tp:taxon-name-part></tp:taxon-name></italic> with thick pulpy mesocarp collected as fodder for livestock <bold>B</bold> plano-compressed pods of <italic><tp:taxon-name><tp:taxon-name-part taxon-name-part-type="genus" reg="Indopiptadenia">Indopiptadenia</tp:taxon-name-part><tp:taxon-name-part taxon-name-part-type="species" reg="oudhensis">oudhensis</tp:taxon-name-part></tp:taxon-name></italic> lacking a thickened mesocarp and dehiscent along both sutures <bold>C</bold> indehiscent fruits of <italic><tp:taxon-name><tp:taxon-name-part taxon-name-part-type="genus" reg="Prosopis">Prosopis</tp:taxon-name-part><tp:taxon-name-part taxon-name-part-type="species" reg="farcta">farcta</tp:taxon-name-part></tp:taxon-name></italic> with a thick pulpy mesocarp <bold>D</bold> tightly coiled indehiscent screwbean fruits of <italic><tp:taxon-name><tp:taxon-name-part taxon-name-part-type="genus" reg="Strombocarpa">Strombocarpa</tp:taxon-name-part><tp:taxon-name-part taxon-name-part-type="species" reg="strombulifera">strombulifera</tp:taxon-name-part></tp:taxon-name></italic><bold>E</bold> indehiscent pods of <italic><tp:taxon-name><tp:taxon-name-part taxon-name-part-type="genus" reg="Strombocarpa">Strombocarpa</tp:taxon-name-part><tp:taxon-name-part taxon-name-part-type="species" reg="ferox">ferox</tp:taxon-name-part></tp:taxon-name></italic> with a thick pulpy mesocarp <bold>F</bold> indehiscent fruits of <italic><tp:taxon-name><tp:taxon-name-part taxon-name-part-type="genus" reg="Strombocarpa">Strombocarpa</tp:taxon-name-part><tp:taxon-name-part taxon-name-part-type="species" reg="palmeri">palmeri</tp:taxon-name-part></tp:taxon-name></italic><bold>G</bold> small reniform to flabellate, flattened, indehiscent, 1 (–2)-seeded, winged fruits of <italic><tp:taxon-name><tp:taxon-name-part taxon-name-part-type="genus" reg="Xerocladia">Xerocladia</tp:taxon-name-part><tp:taxon-name-part taxon-name-part-type="species" reg="viridiramis">viridiramis</tp:taxon-name-part></tp:taxon-name></italic> which are unique within mimosoid legumes <bold>H</bold> indehiscent fruits of <italic><tp:taxon-name><tp:taxon-name-part taxon-name-part-type="genus" reg="Neltuma">Neltuma</tp:taxon-name-part><tp:taxon-name-part taxon-name-part-type="species" reg="articulata">articulata</tp:taxon-name-part></tp:taxon-name></italic> with a thick mesocarp and a hard bony segmented endocarp which remains closed <bold>I</bold>. Unripe indehiscent pods of <italic><tp:taxon-name><tp:taxon-name-part taxon-name-part-type="genus" reg="Neltuma">Neltuma</tp:taxon-name-part><tp:taxon-name-part taxon-name-part-type="species" reg="kuntzei">kuntzei</tp:taxon-name-part></tp:taxon-name></italic> with a thick pulpy mesocarp, these turning dark blackish-brown when ripe, reminiscent in colour to fruits of <italic><tp:taxon-name><tp:taxon-name-part taxon-name-part-type="genus" reg="Anonychium">Anonychium</tp:taxon-name-part></tp:taxon-name></italic>. Photos courtesy of Marco Schmidt (<bold>A</bold>) (see <xref ref-type="bibr" rid="B17">Dressler et al. 2014</xref>), Dr. Omesh Bajpai and Dr. Lal Babu Chaudhary (<bold>B</bold>), Zeynel Cebeci (<bold>C</bold>) (https//<ext-link xmlns:xlink="http://www.w3.org/1999/xlink" xlink:type="simple" ext-link-type="uri" xlink:href="http://en.wikipedia.org/wiki/Prosopis_farcta">en.wikipedia.org/wiki/Prosopis_farcta</ext-link>), Dick Culbert (<bold>D</bold>) (see https//<ext-link xmlns:xlink="http://www.w3.org/1999/xlink" xlink:type="simple" ext-link-type="uri" xlink:href="http://eol.org/pages/640506">eol.org/pages/640506</ext-link>, Colin Hughes (<bold>E, F, H, I</bold>), and Herta Kolberg (<bold>G</bold>) (see Plants of Namibia https//herbaria.plants.ox.ac.uk/bol/namibia).</p></caption><graphic xmlns:xlink="http://www.w3.org/1999/xlink" xlink:href="phytokeys-205-147_article-75379__-g007.jpg" position="float" orientation="portrait" xlink:type="simple" id="oo_732726.jpg"><uri content-type="original_file" xlink:type="simple">https://binary.pensoft.net/fig/732726</uri></graphic></fig><fig id="F8" position="float" orientation="portrait"><object-id xmlns:xlink="http://www.w3.org/1999/xlink" content-type="doi" xlink:type="simple">10.3897/phytokeys.205.75379.figure8</object-id><object-id xmlns:xlink="http://www.w3.org/1999/xlink" content-type="arpha" xlink:type="simple">BC672D94-9397-5897-91D8-6E08C5290733</object-id><label>Figure 8.</label><caption><p>The distributions of <italic><tp:taxon-name><tp:taxon-name-part taxon-name-part-type="genus" reg="Indopiptadenia">Indopiptadenia</tp:taxon-name-part></tp:taxon-name></italic>, <italic><tp:taxon-name><tp:taxon-name-part taxon-name-part-type="genus" reg="Prosopis">Prosopis</tp:taxon-name-part></tp:taxon-name></italic> s.s., <italic><tp:taxon-name><tp:taxon-name-part taxon-name-part-type="genus" reg="Anonychium">Anonychium</tp:taxon-name-part></tp:taxon-name></italic>, <italic><tp:taxon-name><tp:taxon-name-part taxon-name-part-type="genus" reg="Xerocladia">Xerocladia</tp:taxon-name-part></tp:taxon-name></italic>, <italic><tp:taxon-name><tp:taxon-name-part taxon-name-part-type="genus" reg="Neltuma">Neltuma</tp:taxon-name-part></tp:taxon-name></italic> and <italic><tp:taxon-name><tp:taxon-name-part taxon-name-part-type="genus" reg="Strombocarpa">Strombocarpa</tp:taxon-name-part></tp:taxon-name></italic>, based on 6,469 quality-controlled species occurrences from GBIF (<ext-link xmlns:xlink="http://www.w3.org/1999/xlink" xlink:type="simple" ext-link-type="uri" xlink:href="http://www.gbif.org">www.gbif.org</ext-link>), DryFlor (<ext-link xmlns:xlink="http://www.w3.org/1999/xlink" xlink:type="simple" ext-link-type="uri" xlink:href="http://www.dryflor.info">www.dryflor.info</ext-link>), SEINet (<ext-link xmlns:xlink="http://www.w3.org/1999/xlink" xlink:type="simple" ext-link-type="uri" xlink:href="http://www.swbiodiversity.org/seinet">www.swbiodiversity.org/seinet</ext-link>) and several other data sources (Ringelberg et al., in prep.). Map created using R packages ggplot2 (<xref ref-type="bibr" rid="B58">Wickham 2016</xref>), sf (<xref ref-type="bibr" rid="B40">Pebesma 2018</xref>) and rnaturalearth (<xref ref-type="bibr" rid="B53">South 2017</xref>). The eight occurrence records, mapped in Bahia Brazil, are of <italic><tp:taxon-name><tp:taxon-name-part taxon-name-part-type="genus" reg="Neltuma">Neltuma</tp:taxon-name-part><tp:taxon-name-part taxon-name-part-type="species" reg="ruscifolia">ruscifolia</tp:taxon-name-part></tp:taxon-name></italic> which is considered potentially native to that region (<xref ref-type="bibr" rid="B11">Burkart 1976</xref> Oliveira &amp; Queiroz 2020), while records of <italic><tp:taxon-name><tp:taxon-name-part taxon-name-part-type="genus" reg="Neltuma">N.</tp:taxon-name-part><tp:taxon-name-part taxon-name-part-type="species" reg="juliflora">juliflora</tp:taxon-name-part></tp:taxon-name></italic> from Bahia, which is introduced and naturalised in that region, have been eliminated.</p></caption><graphic xmlns:xlink="http://www.w3.org/1999/xlink" xlink:href="phytokeys-205-147_article-75379__-g008.jpg" position="float" orientation="portrait" xlink:type="simple" id="oo_732727.jpg"><uri content-type="original_file" xlink:type="simple">https://binary.pensoft.net/fig/732727</uri></graphic></fig><fig id="F1" position="float" orientation="portrait"><object-id xmlns:xlink="http://www.w3.org/1999/xlink" content-type="doi" xlink:type="simple">10.3897/phytokeys.205.75379.figure1</object-id><object-id xmlns:xlink="http://www.w3.org/1999/xlink" content-type="arpha" xlink:type="simple">BD8227C6-D3E5-52FB-A465-A9ACF9ABF0C5</object-id><label>Figure 1.</label><caption><p><bold>A</bold> Phylogeny of the <tp:taxon-name><tp:taxon-name-part taxon-name-part-type="subfamily">Caesalpinioideae</tp:taxon-name-part></tp:taxon-name> showing the placement of the <italic><tp:taxon-name><tp:taxon-name-part taxon-name-part-type="genus" reg="Prosopis">Prosopis</tp:taxon-name-part></tp:taxon-name></italic> grade (boxed in red) within the subfamily, based on analyses of DNA sequences of 997 nuclear genes (<xref ref-type="bibr" rid="B45">Ringelberg et al. 2022</xref>) <bold>B</bold> the part of the phylogeny that includes all elements of <italic><tp:taxon-name><tp:taxon-name-part taxon-name-part-type="genus" reg="Prosopis">Prosopis</tp:taxon-name-part></tp:taxon-name></italic> s.l. Genera recognised in the new generic system presented here are in <bold>bold</bold>. Pie charts show the fraction of gene trees supporting that bipartition in blue, the fraction of gene trees supporting the most likely alternative configuration in green, the fraction of gene trees supporting additional conflicting configurations in red and the fraction of uninformative gene trees in grey. Numbers above pie charts are Extended Quadripartition Internode Certainty (Zhou et al. 2020) scores. Branch lengths are expressed in coalescent units and terminal branches were assigned an arbitrary uniform length for visual clarity, see <xref ref-type="bibr" rid="B45">Ringelberg et al. (2022)</xref>; the root is not drawn to scale <bold>C, D</bold> the two most likely alternative tree topologies which would allow for a monophyletic <italic><tp:taxon-name><tp:taxon-name-part taxon-name-part-type="genus" reg="Prosopis">Prosopis</tp:taxon-name-part></tp:taxon-name></italic> s.l., either without (<bold>C</bold>) or with (<bold>D</bold>) <italic><tp:taxon-name><tp:taxon-name-part taxon-name-part-type="genus" reg="Xerocladia">Xerocladia</tp:taxon-name-part></tp:taxon-name></italic> and <italic><tp:taxon-name><tp:taxon-name-part taxon-name-part-type="genus" reg="Indopiptadenia">Indopiptadenia</tp:taxon-name-part></tp:taxon-name></italic>. In <bold>C</bold> and <bold>D</bold> numbers above pie charts = number of gene trees supporting the species tree, numbers below pie charts = number of gene trees conflicting with the species tree <bold>C</bold> lack of gene tree support (just 69 gene trees) for the alternative species tree topology where sections <italic><tp:taxon-name><tp:taxon-name-part taxon-name-part-type="genus" reg="Algarobia">Algarobia</tp:taxon-name-part></tp:taxon-name></italic> + <italic><tp:taxon-name><tp:taxon-name-part taxon-name-part-type="genus" reg="Monilicarpa">Monilicarpa</tp:taxon-name-part></tp:taxon-name></italic> (≡ <italic><tp:taxon-name><tp:taxon-name-part taxon-name-part-type="genus" reg="Neltuma">Neltuma</tp:taxon-name-part></tp:taxon-name></italic>) are sister to section <tp:taxon-name><tp:taxon-name-part taxon-name-part-type="section" reg="Strombocarpa">Strombocarpa</tp:taxon-name-part></tp:taxon-name> (≡ <italic><tp:taxon-name><tp:taxon-name-part taxon-name-part-type="genus" reg="Strombocarpa">Strombocarpa</tp:taxon-name-part></tp:taxon-name></italic>) vs. 573 genes supporting a sister group relationship between <italic><tp:taxon-name><tp:taxon-name-part taxon-name-part-type="genus" reg="Strombocarpa">Strombocarpa</tp:taxon-name-part></tp:taxon-name></italic> and <italic><tp:taxon-name><tp:taxon-name-part taxon-name-part-type="genus" reg="Xerocladia">Xerocladia</tp:taxon-name-part></tp:taxon-name></italic> (as shown in <bold>D</bold>) <bold>D</bold> lack of gene trees (zero gene trees) supporting a monophyletic <italic><tp:taxon-name><tp:taxon-name-part taxon-name-part-type="genus" reg="Prosopis">Prosopis</tp:taxon-name-part></tp:taxon-name></italic> s.l.</p></caption><graphic xmlns:xlink="http://www.w3.org/1999/xlink" xlink:href="phytokeys-205-147_article-75379__-g001.jpg" position="float" orientation="portrait" xlink:type="simple" id="oo_732720.jpg"><uri content-type="original_file" xlink:type="simple">https://binary.pensoft.net/fig/732720</uri></graphic></fig></tp:treatment-sec><ref-list><ref id="B17"><mixed-citation xmlns:xlink="http://www.w3.org/1999/xlink" xlink:type="simple"><person-group><name name-style="western"><surname>Dressler</surname><given-names>S</given-names></name><name name-style="western"><surname>Schmidt</surname><given-names>M</given-names></name><name name-style="western"><surname>Zizka</surname><given-names>G</given-names></name></person-group> (<year>2014</year>) <article-title>Introducing African plants – a photo guide – an interactive database and rapid identification tool for continental Africa.</article-title><source>Taxon</source><volume>63</volume>(<issue>5</issue>): <fpage>1159</fpage>–<lpage>1164</lpage>. <ext-link xlink:href="10.12705/635.26" ext-link-type="doi" xlink:type="simple">https://doi.org/10.12705/635.26</ext-link></mixed-citation></ref><ref id="B58"><mixed-citation xmlns:xlink="http://www.w3.org/1999/xlink" xlink:type="simple"><person-group><name name-style="western"><surname>Wickham</surname><given-names>H</given-names></name></person-group> (<year>2016</year>) ggplot2: Elegant graphics for data analysis. Springer-Verlag New York. <ext-link xlink:href="10.1007/978-3-319-24277-4" ext-link-type="doi" xlink:type="simple">https://doi.org/10.1007/978-3-319-24277-4</ext-link></mixed-citation></ref><ref id="B40"><mixed-citation xmlns:xlink="http://www.w3.org/1999/xlink" xlink:type="simple"><person-group><name name-style="western"><surname>Pebesma</surname><given-names>E</given-names></name></person-group> (<year>2018</year>) <article-title>Simple Features for R: Standardized support for spatial vector data.</article-title><source>The R Journal</source><volume>10</volume>(<issue>1</issue>): <fpage>439</fpage>–<lpage>446</lpage>. <ext-link xlink:href="10.32614/RJ-2018-009" ext-link-type="doi" xlink:type="simple">https://doi.org/10.32614/RJ-2018-009</ext-link></mixed-citation></ref><ref id="B53"><mixed-citation xmlns:xlink="http://www.w3.org/1999/xlink" xlink:type="simple"><person-group><name name-style="western"><surname>South</surname><given-names>A</given-names></name></person-group> (<year>2017</year>) rnaturalearth: World map data from natural Earth. R package version 0.1.0. <ext-link xlink:href="https://CRAN.R-project.org/package=rnaturalearth" ext-link-type="uri" xlink:type="simple">https://CRAN.R-project.org/package=rnaturalearth</ext-link></mixed-citation></ref><ref id="B11"><mixed-citation xmlns:xlink="http://www.w3.org/1999/xlink" xlink:type="simple"><person-group><name name-style="western"><surname>Burkart</surname><given-names>A</given-names></name></person-group> (<year>1976</year>) A monograph of the genus <italic><tp:taxon-name><tp:taxon-name-part taxon-name-part-type="genus">Prosopis</tp:taxon-name-part></tp:taxon-name></italic> (<tp:taxon-name><tp:taxon-name-part taxon-name-part-type="family">Leguminosae</tp:taxon-name-part></tp:taxon-name> subfam. <tp:taxon-name><tp:taxon-name-part taxon-name-part-type="subfamily">Mimosoideae</tp:taxon-name-part></tp:taxon-name>). Journal of the Arnold Arboretum 57: 219–249, 450–525.</mixed-citation></ref><ref id="B45"><mixed-citation xmlns:xlink="http://www.w3.org/1999/xlink" xlink:type="simple"><person-group><name name-style="western"><surname>Ringelberg</surname><given-names>JJ</given-names></name><name name-style="western"><surname>Koenen</surname><given-names>EJM</given-names></name><name name-style="western"><surname>Iganci</surname><given-names>JR</given-names></name><name name-style="western"><surname>Queiroz</surname><given-names>LPG</given-names></name><name name-style="western"><surname>Murphy</surname><given-names>DJ</given-names></name><name name-style="western"><surname>Gaudeul</surname><given-names>M</given-names></name><name name-style="western"><surname>Bruneau</surname><given-names>A</given-names></name><name name-style="western"><surname>Luckow</surname><given-names>M</given-names></name><name name-style="western"><surname>Lewis</surname><given-names>GP</given-names></name><name name-style="western"><surname>Hughes</surname><given-names>CE</given-names></name></person-group> (<year>2022</year>) <article-title>Phylogenomic analysis of 997 nuclear genes reveals the need for extensive generic re-delimitation in <tp:taxon-name><tp:taxon-name-part taxon-name-part-type="subfamily">Caesalpinioideae</tp:taxon-name-part></tp:taxon-name> (<tp:taxon-name><tp:taxon-name-part taxon-name-part-type="family">Leguminosae</tp:taxon-name-part></tp:taxon-name>).</article-title> In: <person-group><name name-style="western"><surname>Hughes</surname><given-names>CE</given-names></name><name name-style="western"><surname>de Queiroz</surname><given-names>LP</given-names></name><name name-style="western"><surname>Lewis</surname><given-names>GP</given-names></name></person-group> (<role>Eds</role>) <issue-title>Advances in Legume Systematics 14. Classification of Caesalpinioideae Part 1: New generic delimitations.</issue-title><source>PhytoKeys</source><volume>205</volume>: <fpage>3</fpage>–<lpage>58</lpage>. <ext-link xlink:href="10.3897/phytokeys.205.85866" ext-link-type="doi" xlink:type="simple">https://doi.org/10.3897/phytokeys.205.85866</ext-link></mixed-citation></ref></ref-list></tp:taxon-treatment>
