# Supplementary material for: ﻿Disintegration of the genus Prosopis L. (Leguminosae, Caesalpinioideae, mimosoid clade)
Source: PhytoKeys. 2022 Aug 22;205:147–89. doi: 10.3897/phytokeys.205.75379 (PMC9849005; doi:10.3897/phytokeys.205.75379)
Supplement: XML Treatment for Neltuma [file phytokeys.205.75379-treatment20.xml]

<!DOCTYPE tp:taxon-treatment
  PUBLIC "-//TaxonX//DTD Taxonomic Treatment Publishing DTD v0 20100105//EN" "tax-treatment-NSO.dtd">
<tp:taxon-treatment xmlns:tp="http://www.plazi.org/taxpub"><tp:treatment-meta><kwd-group><label>Taxon classification</label><kwd>
              <named-content content-type="kingdom">Plantae</named-content>
            </kwd><kwd>
              <named-content content-type="order">Fabales</named-content>
            </kwd><kwd>
              <named-content content-type="family">Leguminosae</named-content>
            </kwd></kwd-group><mixed-citation publication-type="journal"><person-group><name><surname>Hughes</surname><given-names>Colin E.</given-names></name><name><surname>Ringelberg</surname><given-names>Jens J.</given-names></name><name><surname>Lewis</surname><given-names>Gwilym P.</given-names></name><name><surname>Catalano</surname><given-names>Santiago A.</given-names></name></person-group><article-title>﻿Disintegration of the genus <italic><tp:taxon-name><tp:taxon-name-part taxon-name-part-type="genus" reg="Prosopis">Prosopis</tp:taxon-name-part></tp:taxon-name></italic> L. (<tp:taxon-name><tp:taxon-name-part taxon-name-part-type="family">Leguminosae</tp:taxon-name-part></tp:taxon-name>, <tp:taxon-name><tp:taxon-name-part taxon-name-part-type="subfamily">Caesalpinioideae</tp:taxon-name-part></tp:taxon-name>, mimosoid clade)</article-title><source>PhytoKeys</source><day>22</day><month>08</month><year>2022</year><volume>205</volume><fpage>147</fpage><lpage>189</lpage><pub-id pub-id-type="doi">10.3897/phytokeys.205.75379</pub-id></mixed-citation></tp:treatment-meta><tp:nomenclature><label>﻿</label><tp:taxon-name>
            <object-id xmlns:xlink="http://www.w3.org/1999/xlink" content-type="arpha" xlink:type="simple">54E79AEA-C3D6-5F40-B3F1-1507B845768E</object-id>
            <tp:taxon-name-part taxon-name-part-type="genus" reg="Neltuma">Neltuma</tp:taxon-name-part>
          </tp:taxon-name><tp:taxon-authority>Raf., Sylva Tellur.: 119. 1838.</tp:taxon-authority><tp:nomenclature-citation-list><tp:nomenclature-citation><tp:taxon-name>
                <tp:taxon-name-part taxon-name-part-type="genus" reg="Prosopis">Prosopis</tp:taxon-name-part>
                <tp:taxon-name-part taxon-name-part-type="infraspecific-rank">sect.</tp:taxon-name-part>
                <tp:taxon-name-part taxon-name-part-type="section" reg="Algarobia">Algarobia</tp:taxon-name-part>
              </tp:taxon-name><comment>DC. Prodr. 2: 446. 1825.</comment></tp:nomenclature-citation><tp:nomenclature-citation><tp:taxon-name>
                <tp:taxon-name-part taxon-name-part-type="genus" reg="Mitostax">Mitostax</tp:taxon-name-part>
              </tp:taxon-name><comment>Raf., Sylva Tellur.: 120. 1838.</comment></tp:nomenclature-citation><tp:nomenclature-citation><tp:taxon-name>
                <tp:taxon-name-part taxon-name-part-type="genus" reg="Algarobia">Algarobia</tp:taxon-name-part>
              </tp:taxon-name><comment>(DC.) Benth., Pl. Hartw.: 13. 1839.</comment></tp:nomenclature-citation><tp:nomenclature-citation><tp:taxon-name>
                <tp:taxon-name-part taxon-name-part-type="genus" reg="Prosopis">Prosopis</tp:taxon-name-part>
                <tp:taxon-name-part taxon-name-part-type="infraspecific-rank">sect.</tp:taxon-name-part>
                <tp:taxon-name-part taxon-name-part-type="section" reg="Monilicarpa">Monilicarpa</tp:taxon-name-part>
              </tp:taxon-name><comment>Ruiz Leal ex Burkart, J. Arnold Arbor. 57(3): 230. 1976.</comment></tp:nomenclature-citation></tp:nomenclature-citation-list></tp:nomenclature><tp:treatment-sec sec-type="material" id="SECID0EWMCI"><title>Type.</title><p><italic><tp:taxon-name><tp:taxon-name-part taxon-name-part-type="genus" reg="Neltuma">Neltuma</tp:taxon-name-part><tp:taxon-name-part taxon-name-part-type="species" reg="juliflora">juliflora</tp:taxon-name-part></tp:taxon-name></italic> (Sw.) Raf. [= <italic><tp:taxon-name><tp:taxon-name-part taxon-name-part-type="genus" reg="Mimosa">Mimosa</tp:taxon-name-part><tp:taxon-name-part taxon-name-part-type="species" reg="juliflora">juliflora</tp:taxon-name-part></tp:taxon-name></italic> Sw.].</p></tp:treatment-sec><tp:treatment-sec sec-type="description" id="SECID0ESNCI"><title>Description.</title><p>Spiny, erect to prostrate subshrubs, shrubs and small trees, (0.1–) 4–10 (–20) m high, usually with a short trunk to 40–60 (–&gt;100) cm diameter, branching lax with a spreading rounded or flat-topped crown, twigs cylindrical, flexuous, often arched downwards, glabrous, green or reddish, often with rather long internodes, armed with uninodal axillary, solitary or paired, straight, strong, cylindrical, subulate spines (Figs <xref ref-type="fig" rid="F2">2</xref> and <xref ref-type="fig" rid="F3">3E</xref>), these not necessarily at all nodes, 0.2–15 (–33) cm long × 0.2–1.4 cm in diameter and sometimes thicker than the subtending twig, or with spinescent rigid straight cylindrical branchlets 8–50 cm, brachyblasts congested, blackish. Stipules small, triangular and dry. Leaves with 1–3 (–8) pairs of pinnae, the petiole (0.2–) 2–7.5 cm long, the pinnular rachises (0.2–) 4–19 (–24.5) cm long, with (1–) 2–30 (–50) pairs of opposite leaflets, these linear, ovate-oblong, oblong-linear or lance-ovate, more or less acute, palmately pinnativeined or almost without veins, (0.15–) 2.5–10 × 0.05–3.5 cm, puberulous to scarcely ciliolate or glabrous, or sometimes aphyllous or subaphyllous (<italic><tp:taxon-name><tp:taxon-name-part taxon-name-part-type="genus" reg="Neltuma">N.</tp:taxon-name-part><tp:taxon-name-part taxon-name-part-type="species" reg="sericantha">sericantha</tp:taxon-name-part></tp:taxon-name></italic>, <italic><tp:taxon-name><tp:taxon-name-part taxon-name-part-type="genus" reg="Neltuma">N.</tp:taxon-name-part><tp:taxon-name-part taxon-name-part-type="species" reg="kuntzei">kuntzei</tp:taxon-name-part></tp:taxon-name></italic>), the leaves small and soon falling off the young developing shoots which become spinescent. Inflorescences axillary, solitary or fascicled, spicate, (1.5–) 3–15 cm long with 20–250 flowers on short 1.6 mm pedicels. Flowers white, yellow, greenish-yellow or occasionally red, often perfumed, sometimes some functionally male flowers; calyx 1–2 mm long; corolla 3–5 mm long, the petals almost free, pubescent, usually villous within; stamens and style exserted, anthers with a minute caducous incurved claviform gland arising from the connective. Fruits linear moniliform or compressed turgid (Figs <xref ref-type="fig" rid="F6">6</xref> and <xref ref-type="fig" rid="F7">7H–I</xref>), straw yellow, sometimes tinged reddish-maroon or black, 1–several per infructescence, indehiscent, glabrous, mostly straight to subfalcate, S- or C-shaped or annular with 1–3 very lax open spirals, acuminate, (2–) 5–29 cm in length × 0.5–2.6 cm diameter, margins often thickened and undulate, valves striate corrugate or smooth, exocarp crustaceous, mesocarp thin or more usually thick and pulpy, mealy or spongy, dry, usually sweet, endocarp hard and bony or coriaceous, with convex faces and acute extremities, segmented in longitudinal or transverse subquadrate closed seed chambers. Seeds brown, compressed ovate, 5–10 × 3–6 mm. See also <xref ref-type="bibr" rid="B27">Johnston (1962)</xref>.</p></tp:treatment-sec><tp:treatment-sec sec-type="distribution" id="SECID0ECPCI"><title>Geographic distribution.</title><p>Potentially up to 43 species, but probably somewhat fewer (see below). Widespread across seasonally dry tropical and arid regions of the Americas with a pseudo-amphitropical bicentric pattern of greatest species diversity in the Mexican-Texan and Argentinian-Chilean-Paraguayan regions, especially diverse and abundant in the Chaco, with an outlying disjunct occurrence of <italic><tp:taxon-name><tp:taxon-name-part taxon-name-part-type="genus" reg="Neltuma">Neltuma</tp:taxon-name-part><tp:taxon-name-part taxon-name-part-type="species" reg="ruscifolia">ruscifolia</tp:taxon-name-part></tp:taxon-name></italic> of questionable nativity in the Caatinga in north-east Brazil (<xref ref-type="bibr" rid="B11">Burkart 1976</xref>; Oliveira &amp; Queiroz 2020) and extending into warm and some colder temperate areas in Texas and Nevada in the north and Patagonia in the south, where <italic><tp:taxon-name><tp:taxon-name-part taxon-name-part-type="genus" reg="Neltuma">N.</tp:taxon-name-part><tp:taxon-name-part taxon-name-part-type="species" reg="denudans">denudans</tp:taxon-name-part></tp:taxon-name></italic> Benth. reaches 48 °S (Fig. <xref ref-type="fig" rid="F8">8</xref>).</p></tp:treatment-sec><tp:treatment-sec sec-type="habitat" id="SECID0EGQCI"><title>Habitat and uses.</title><p>Dominant across large tracts of the Gran Chaco in mixed sub-xerophyllous woodland, also in Monte vegetation, open desert forests in quebradas along seasonal rivers, in <italic><tp:taxon-name><tp:taxon-name-part taxon-name-part-type="genus" reg="Stipa">Stipa</tp:taxon-name-part></tp:taxon-name></italic>-dominated pampas and semi-desert shrub steppe with hot summers and cold winters in Patagonia as far as 48 °S, some species capable of surviving extreme drought; spanning a wide range of substrates and edaphic conditions including stony and sandy mesas, coastal and inland sand dunes and deep black seasonally inundated, sometimes saline, clay vertisols. Some species weedy and invasive, both within their native ranges and where introduced (see Introduction). The wood generally hard, dense, durable and flexible and widely used for fence posts, parquet flooring, barrels, firewood and charcoal and the fruits are eagerly consumed by all forms of livestock (see Introduction).</p></tp:treatment-sec><tp:treatment-sec sec-type="etymology" id="SECID0ETQCI"><title>Etymology.</title><p>Possibly derived from the common name <italic>Mulla Thumma</italic> in the Dravidian language Teluga in the Indian states of Andhra Pradesh and Telangana, where <italic><tp:taxon-name><tp:taxon-name-part taxon-name-part-type="genus" reg="Neltuma">Neltuma</tp:taxon-name-part><tp:taxon-name-part taxon-name-part-type="species" reg="juliflora">juliflora</tp:taxon-name-part></tp:taxon-name></italic> is introduced.</p></tp:treatment-sec><tp:treatment-sec sec-type="Affinities" id="SECID0EGRCI"><title>Affinities.</title><p><italic><tp:taxon-name><tp:taxon-name-part taxon-name-part-type="genus" reg="Neltuma">Neltuma</tp:taxon-name-part></tp:taxon-name></italic> is sister to, but deeply divergent from, the combined <italic><tp:taxon-name><tp:taxon-name-part taxon-name-part-type="genus" reg="Strombocarpa">Strombocarpa</tp:taxon-name-part></tp:taxon-name></italic> + <italic><tp:taxon-name><tp:taxon-name-part taxon-name-part-type="genus" reg="Xerocladia">Xerocladia</tp:taxon-name-part></tp:taxon-name></italic> clade (Fig. <xref ref-type="fig" rid="F1">1</xref>).</p><p>Thirteen species of <italic><tp:taxon-name><tp:taxon-name-part taxon-name-part-type="genus" reg="Prosopis">Prosopis</tp:taxon-name-part></tp:taxon-name></italic> have been described since the publication of <xref ref-type="bibr" rid="B11">Burkart’s (1976)</xref> monograph. One of these, <italic><tp:taxon-name><tp:taxon-name-part taxon-name-part-type="genus" reg="Prosopis">Prosopis</tp:taxon-name-part><tp:taxon-name-part taxon-name-part-type="species" reg="bonplanda">bonplanda</tp:taxon-name-part></tp:taxon-name></italic> P.R. Earl &amp; Lux, was already placed in synonymy under <italic><tp:taxon-name><tp:taxon-name-part taxon-name-part-type="genus" reg="Prosopis">P.</tp:taxon-name-part><tp:taxon-name-part taxon-name-part-type="species" reg="glandulosa">glandulosa</tp:taxon-name-part></tp:taxon-name></italic> by <xref ref-type="bibr" rid="B37">Palacios (2006)</xref>. All of the rest can be confidently placed in <italic><tp:taxon-name><tp:taxon-name-part taxon-name-part-type="genus" reg="Neltuma">Neltuma</tp:taxon-name-part></tp:taxon-name></italic> (= <tp:taxon-name><tp:taxon-name-part taxon-name-part-type="genus" reg="Prosopis">Prosopis</tp:taxon-name-part><tp:taxon-name-part taxon-name-part-type="infraspecific-rank">sect.</tp:taxon-name-part><tp:taxon-name-part taxon-name-part-type="section" reg="Algarobia">Algarobia</tp:taxon-name-part></tp:taxon-name> + <tp:taxon-name><tp:taxon-name-part taxon-name-part-type="genus" reg="Prosopis">Prosopis</tp:taxon-name-part><tp:taxon-name-part taxon-name-part-type="infraspecific-rank">sect.</tp:taxon-name-part><tp:taxon-name-part taxon-name-part-type="section" reg="Monilicarpa">Monilicarpa</tp:taxon-name-part></tp:taxon-name>), based on morphological descriptions and illustrations from their respective protologues. We provide new combinations in <italic><tp:taxon-name><tp:taxon-name-part taxon-name-part-type="genus" reg="Neltuma">Neltuma</tp:taxon-name-part></tp:taxon-name></italic> for all these names, listing potentially up to 43 species for the genus, but we suspect that some of these new species may be no more than regional variants of the widespread and taxonomically difficult <italic><tp:taxon-name><tp:taxon-name-part taxon-name-part-type="genus" reg="Neltuma">N.</tp:taxon-name-part><tp:taxon-name-part taxon-name-part-type="species" reg="pallida">pallida</tp:taxon-name-part></tp:taxon-name></italic> / <italic><tp:taxon-name><tp:taxon-name-part taxon-name-part-type="genus" reg="Neltuma">N.</tp:taxon-name-part><tp:taxon-name-part taxon-name-part-type="species" reg="juliflora">juliflora</tp:taxon-name-part></tp:taxon-name></italic> species complex. Given the difficulties of species delimitation across parts of <italic><tp:taxon-name><tp:taxon-name-part taxon-name-part-type="genus" reg="Neltuma">Neltuma</tp:taxon-name-part></tp:taxon-name></italic>, we suggest that a detailed molecular study with complete sampling of species and dense sampling of multiple accessions, representing intraspecific diversity, is needed to properly re-assess species boundaries and possible hybridisation. The <italic><tp:taxon-name><tp:taxon-name-part taxon-name-part-type="genus" reg="Mimobaits">Mimobaits</tp:taxon-name-part></tp:taxon-name></italic> gene set of <xref ref-type="bibr" rid="B30">Koenen et al. (2020)</xref> would be an ideal tool for such a study.</p></tp:treatment-sec><tp:treatment-sec><!--Section generated to contain objects referenced in tp:taxon-treatment.--><fig id="F2" position="float" orientation="portrait"><object-id xmlns:xlink="http://www.w3.org/1999/xlink" content-type="doi" xlink:type="simple">10.3897/phytokeys.205.75379.figure2</object-id><object-id xmlns:xlink="http://www.w3.org/1999/xlink" content-type="arpha" xlink:type="simple">567A6457-789F-52C2-9EE2-4E292019651E</object-id><label>Figure 2.</label><caption><p>Variation in armature of <italic><tp:taxon-name><tp:taxon-name-part taxon-name-part-type="genus" reg="Prosopis">Prosopis</tp:taxon-name-part></tp:taxon-name></italic>, <italic><tp:taxon-name><tp:taxon-name-part taxon-name-part-type="genus" reg="Strombocarpa">Strombocarpa</tp:taxon-name-part></tp:taxon-name></italic>, <italic><tp:taxon-name><tp:taxon-name-part taxon-name-part-type="genus" reg="Neltuma">Neltuma</tp:taxon-name-part></tp:taxon-name></italic> and <italic><tp:taxon-name><tp:taxon-name-part taxon-name-part-type="genus" reg="Xerocladia">Xerocladia</tp:taxon-name-part></tp:taxon-name></italic><bold>A</bold><italic><tp:taxon-name><tp:taxon-name-part taxon-name-part-type="genus" reg="Neltuma">Neltuma</tp:taxon-name-part><tp:taxon-name-part taxon-name-part-type="species" reg="denudans">denudans</tp:taxon-name-part></tp:taxon-name></italic> (nodal spines on a zig-zag stem) <bold>B</bold><italic><tp:taxon-name><tp:taxon-name-part taxon-name-part-type="genus" reg="Neltuma">N.</tp:taxon-name-part><tp:taxon-name-part taxon-name-part-type="species" reg="humilis">humilis</tp:taxon-name-part></tp:taxon-name></italic> (paired striate spine-tipped branches) <bold>C</bold><italic><tp:taxon-name><tp:taxon-name-part taxon-name-part-type="genus" reg="Prosopis">Prosopis</tp:taxon-name-part><tp:taxon-name-part taxon-name-part-type="species" reg="cineraria">cineraria</tp:taxon-name-part></tp:taxon-name></italic> (scattered internodal prickles) <bold>D</bold><italic><tp:taxon-name><tp:taxon-name-part taxon-name-part-type="genus" reg="Neltuma">Neltuma</tp:taxon-name-part><tp:taxon-name-part taxon-name-part-type="species" reg="sericantha">sericantha</tp:taxon-name-part></tp:taxon-name></italic> (spine-tipped stems) <bold>E</bold><italic><tp:taxon-name><tp:taxon-name-part taxon-name-part-type="genus" reg="Strombocarpa">Strombocarpa</tp:taxon-name-part><tp:taxon-name-part taxon-name-part-type="species" reg="burkartii">burkartii</tp:taxon-name-part></tp:taxon-name></italic> (stipular spines) <bold>F</bold><italic><tp:taxon-name><tp:taxon-name-part taxon-name-part-type="genus" reg="Neltuma">Neltuma</tp:taxon-name-part><tp:taxon-name-part taxon-name-part-type="species" reg="argentina">argentina</tp:taxon-name-part></tp:taxon-name></italic> (single nodal axillary spine) <bold>G</bold><italic><tp:taxon-name><tp:taxon-name-part taxon-name-part-type="genus" reg="Neltuma">N.</tp:taxon-name-part><tp:taxon-name-part taxon-name-part-type="species" reg="kuntzei">kuntzei</tp:taxon-name-part></tp:taxon-name></italic> (spinescent shoots) <bold>H</bold><italic><tp:taxon-name><tp:taxon-name-part taxon-name-part-type="genus" reg="Strombocarpa">Strombocarpa</tp:taxon-name-part><tp:taxon-name-part taxon-name-part-type="species" reg="ferox">ferox</tp:taxon-name-part></tp:taxon-name></italic> (stipular spines) <bold>I</bold><italic><tp:taxon-name><tp:taxon-name-part taxon-name-part-type="genus" reg="Strombocarpa">S.</tp:taxon-name-part><tp:taxon-name-part taxon-name-part-type="species" reg="strombulifera">strombulifera</tp:taxon-name-part></tp:taxon-name></italic> (stipular spines) <bold>J</bold><italic><tp:taxon-name><tp:taxon-name-part taxon-name-part-type="genus" reg="Neltuma">Neltuma</tp:taxon-name-part><tp:taxon-name-part taxon-name-part-type="species" reg="elata">elata</tp:taxon-name-part></tp:taxon-name></italic> (variation in paired nodal spines on one specimen) <bold>K</bold><italic><tp:taxon-name><tp:taxon-name-part taxon-name-part-type="genus" reg="Neltuma">N.</tp:taxon-name-part><tp:taxon-name-part taxon-name-part-type="species" reg="alba">alba</tp:taxon-name-part></tp:taxon-name></italic> (paired nodal spines) <bold>L</bold><italic><tp:taxon-name><tp:taxon-name-part taxon-name-part-type="genus" reg="Neltuma">N.</tp:taxon-name-part><tp:taxon-name-part taxon-name-part-type="species" reg="velutina">velutina</tp:taxon-name-part></tp:taxon-name></italic> (paired nodal spines) <bold>M</bold><italic><tp:taxon-name><tp:taxon-name-part taxon-name-part-type="genus" reg="Prosopis">Prosopis</tp:taxon-name-part><tp:taxon-name-part taxon-name-part-type="species" reg="farcta">farcta</tp:taxon-name-part></tp:taxon-name></italic> (scattered internodal prickles) <bold>N</bold><italic><tp:taxon-name><tp:taxon-name-part taxon-name-part-type="genus" reg="Neltuma">Neltuma</tp:taxon-name-part><tp:taxon-name-part taxon-name-part-type="species" reg="ruscifolia">ruscifolia</tp:taxon-name-part></tp:taxon-name></italic> (single nodal axillary spine) <bold>O</bold><italic><tp:taxon-name><tp:taxon-name-part taxon-name-part-type="genus" reg="Xerocladia">Xerocladia</tp:taxon-name-part><tp:taxon-name-part taxon-name-part-type="species" reg="viridiramis">viridiramis</tp:taxon-name-part></tp:taxon-name></italic> (recurved, deflexed stipular spines) (5 cm scale bar). All specimens at K <bold>A</bold> drawn from <italic>Seijo</italic> 1489 <bold>B</bold><italic>Tweedie</italic> s.n. <bold>C</bold><italic>Willcox</italic> 299 <bold>D</bold> MERL 8792 <bold>E</bold><italic>Acosta &amp; Rosas</italic> 748 <bold>F</bold><italic>Guaglianone et al.</italic> 1762 <bold>G</bold><italic>Nee &amp; Coimbra</italic> 35556 <bold>H</bold><italic>Atahuachi</italic> et al. MA1147 <bold>I</bold><italic>Hunziker</italic> 2036 <bold>J</bold><italic>Legname &amp; Cuezzo</italic> 10396 (large and small spines from same specimen) <bold>K</bold><italic>Hughes &amp; Forrest</italic> 2312 <bold>L</bold><italic>Harding &amp; Balsinhas</italic> 140 <bold>M</bold><italic>Guest et al.</italic> 17463 <bold>N</bold><italic>Wood &amp; Mamani</italic> 14063 <bold>O</bold><italic>Kolberg &amp; Tholkes</italic> HK2493. Drawn by Andrew Brown, July 2021.</p></caption><graphic xmlns:xlink="http://www.w3.org/1999/xlink" xlink:href="phytokeys-205-147_article-75379__-g002.jpg" position="float" orientation="portrait" xlink:type="simple" id="oo_732721.jpg"><uri content-type="original_file" xlink:type="simple">https://binary.pensoft.net/fig/732721</uri></graphic></fig><fig id="F3" position="float" orientation="portrait"><object-id xmlns:xlink="http://www.w3.org/1999/xlink" content-type="doi" xlink:type="simple">10.3897/phytokeys.205.75379.figure3</object-id><object-id xmlns:xlink="http://www.w3.org/1999/xlink" content-type="arpha" xlink:type="simple">2F868395-C935-5A30-953A-800B13EF1A13</object-id><label>Figure 3.</label><caption><p>Variation in armature across <italic><tp:taxon-name><tp:taxon-name-part taxon-name-part-type="genus" reg="Prosopis">Prosopis</tp:taxon-name-part></tp:taxon-name></italic> s.l. and allies <bold>A</bold> stipular spines of <italic><tp:taxon-name><tp:taxon-name-part taxon-name-part-type="genus" reg="Strombocarpa">Strombocarpa</tp:taxon-name-part><tp:taxon-name-part taxon-name-part-type="species" reg="strombulifera">strombulifera</tp:taxon-name-part></tp:taxon-name></italic><bold>B</bold> internodal prickles on shoots and branches of <italic><tp:taxon-name><tp:taxon-name-part taxon-name-part-type="genus" reg="Indopiptadenia">Indopiptadenia</tp:taxon-name-part><tp:taxon-name-part taxon-name-part-type="species" reg="oudhensis">oudhensis</tp:taxon-name-part></tp:taxon-name></italic> which it shares with its sister group, <italic><tp:taxon-name><tp:taxon-name-part taxon-name-part-type="genus" reg="Prosopis">Prosopis</tp:taxon-name-part></tp:taxon-name></italic> s.s. illustrated in <bold>C</bold>; <bold>C</bold> internodal prickles of <italic><tp:taxon-name><tp:taxon-name-part taxon-name-part-type="genus" reg="Prosopis">Prosopis</tp:taxon-name-part><tp:taxon-name-part taxon-name-part-type="species" reg="farcta">farcta</tp:taxon-name-part></tp:taxon-name></italic><bold>D</bold> stipular spines of <italic><tp:taxon-name><tp:taxon-name-part taxon-name-part-type="genus" reg="Xerocladia">Xerocladia</tp:taxon-name-part><tp:taxon-name-part taxon-name-part-type="species" reg="viridiramis">viridiramis</tp:taxon-name-part></tp:taxon-name></italic> which it shares with its sister group, the genus <italic><tp:taxon-name><tp:taxon-name-part taxon-name-part-type="genus" reg="Strombocarpa">Strombocarpa</tp:taxon-name-part></tp:taxon-name></italic> illustrated in <bold>A</bold>; <bold>E</bold> axillary nodal spines of <italic><tp:taxon-name><tp:taxon-name-part taxon-name-part-type="genus" reg="Neltuma">Neltuma</tp:taxon-name-part><tp:taxon-name-part taxon-name-part-type="species" reg="juliflora">juliflora</tp:taxon-name-part></tp:taxon-name></italic><bold>F</bold> spinescent straight cylindrical shoots of the subaphyllous <italic><tp:taxon-name><tp:taxon-name-part taxon-name-part-type="genus" reg="Neltuma">Neltuma</tp:taxon-name-part><tp:taxon-name-part taxon-name-part-type="species" reg="kuntzei">kuntzei</tp:taxon-name-part></tp:taxon-name></italic>. Photos courtesy of Guillermo Debandi (<bold>A</bold>) (see https//<ext-link xmlns:xlink="http://www.w3.org/1999/xlink" xlink:type="simple" ext-link-type="uri" xlink:href="http://www.inaturalist.org/taxa/78750-Prosopis-strombulifera/browse_photos">www.inaturalist.org/taxa/78750-Prosopis-strombulifera/browse_photos</ext-link>), Dr. Omesh Bajpai and Dr. Lal Babu Chaudhary (<bold>B</bold>), Zeynel Cebeci (<bold>C</bold>) (see https//<ext-link xmlns:xlink="http://www.w3.org/1999/xlink" xlink:type="simple" ext-link-type="uri" xlink:href="http://commons.wikimedia.org/wiki/FileProsopis_farcta_-_Syrian_mesquite_01">commons.wikimedia.org/wiki/FileProsopis_farcta_-_Syrian_mesquite_01</ext-link>), N. Dreber (<bold>D</bold>) (see http//<ext-link xmlns:xlink="http://www.w3.org/1999/xlink" xlink:type="simple" ext-link-type="uri" xlink:href="http://www.southernafricanplants.com/">www.southernafricanplants.com/</ext-link>), Colin Hughes (<bold>E, F</bold>).</p></caption><graphic xmlns:xlink="http://www.w3.org/1999/xlink" xlink:href="phytokeys-205-147_article-75379__-g003.jpg" position="float" orientation="portrait" xlink:type="simple" id="oo_732722.jpg"><uri content-type="original_file" xlink:type="simple">https://binary.pensoft.net/fig/732722</uri></graphic></fig><fig id="F6" position="float" orientation="portrait"><object-id xmlns:xlink="http://www.w3.org/1999/xlink" content-type="doi" xlink:type="simple">10.3897/phytokeys.205.75379.figure6</object-id><object-id xmlns:xlink="http://www.w3.org/1999/xlink" content-type="arpha" xlink:type="simple">7431CDB8-F897-5378-9FA7-74AAD65DC676</object-id><label>Figure 6.</label><caption><p>Fruits of <italic><tp:taxon-name><tp:taxon-name-part taxon-name-part-type="genus" reg="Neltuma">Neltuma</tp:taxon-name-part></tp:taxon-name></italic><bold>A</bold><italic><tp:taxon-name><tp:taxon-name-part taxon-name-part-type="genus" reg="Neltuma">Neltuma</tp:taxon-name-part><tp:taxon-name-part taxon-name-part-type="species" reg="alba">alba</tp:taxon-name-part></tp:taxon-name></italic><bold>B</bold><italic><tp:taxon-name><tp:taxon-name-part taxon-name-part-type="genus" reg="Neltuma">N.</tp:taxon-name-part><tp:taxon-name-part taxon-name-part-type="species" reg="argentina">argentina</tp:taxon-name-part></tp:taxon-name></italic><bold>C</bold><italic><tp:taxon-name><tp:taxon-name-part taxon-name-part-type="genus" reg="Neltuma">N.</tp:taxon-name-part><tp:taxon-name-part taxon-name-part-type="species" reg="kuntzei">kuntzei</tp:taxon-name-part></tp:taxon-name></italic><bold>D</bold><italic><tp:taxon-name><tp:taxon-name-part taxon-name-part-type="genus" reg="Neltuma">N.</tp:taxon-name-part><tp:taxon-name-part taxon-name-part-type="species" reg="denudans">denudans</tp:taxon-name-part></tp:taxon-name></italic><bold>E</bold><italic><tp:taxon-name><tp:taxon-name-part taxon-name-part-type="genus" reg="Neltuma">N.</tp:taxon-name-part><tp:taxon-name-part taxon-name-part-type="species" reg="laevigata">laevigata</tp:taxon-name-part></tp:taxon-name></italic><bold>F</bold><italic><tp:taxon-name><tp:taxon-name-part taxon-name-part-type="genus" reg="Neltuma">N.</tp:taxon-name-part><tp:taxon-name-part taxon-name-part-type="species" reg="nigra">nigra</tp:taxon-name-part></tp:taxon-name></italic><bold>G</bold><italic><tp:taxon-name><tp:taxon-name-part taxon-name-part-type="genus" reg="Neltuma">N.</tp:taxon-name-part><tp:taxon-name-part taxon-name-part-type="species" reg="articulata">articulata</tp:taxon-name-part></tp:taxon-name></italic><bold>H</bold><italic><tp:taxon-name><tp:taxon-name-part taxon-name-part-type="genus" reg="Neltuma">N.</tp:taxon-name-part><tp:taxon-name-part taxon-name-part-type="species" reg="ruscifolia">ruscifolia</tp:taxon-name-part></tp:taxon-name></italic>.(5 cm scale bar). All specimens at K <bold>A</bold> drawn from <italic>Hughes &amp; Forrest</italic> 2312 <bold>B</bold><italic>Guaglianone et al.</italic> 1762 <bold>C</bold><italic>Nee &amp; Coimbra</italic> 35556 <bold>D</bold><italic>Seijo</italic> 1489 <bold>E</bold><italic>Manríquez &amp; Tenorio</italic> 6563 <bold>F</bold><italic><tp:taxon-name><tp:taxon-name-part taxon-name-part-type="genus" reg="Arenas">Arenas</tp:taxon-name-part></tp:taxon-name></italic> 3123 <bold>G</bold><italic>Hughes et al.</italic> 1559 <bold>H</bold><italic>Wood &amp; Mamani</italic> 14063. Drawn by Andrew Brown, July 2021.</p></caption><graphic xmlns:xlink="http://www.w3.org/1999/xlink" xlink:href="phytokeys-205-147_article-75379__-g006.jpg" position="float" orientation="portrait" xlink:type="simple" id="oo_732725.jpg"><uri content-type="original_file" xlink:type="simple">https://binary.pensoft.net/fig/732725</uri></graphic></fig><fig id="F7" position="float" orientation="portrait"><object-id xmlns:xlink="http://www.w3.org/1999/xlink" content-type="doi" xlink:type="simple">10.3897/phytokeys.205.75379.figure7</object-id><object-id xmlns:xlink="http://www.w3.org/1999/xlink" content-type="arpha" xlink:type="simple">BFB54C66-3F98-5E16-910A-5EEDD8CF0F9E</object-id><label>Figure 7.</label><caption><p>Variation in fruits across <italic><tp:taxon-name><tp:taxon-name-part taxon-name-part-type="genus" reg="Prosopis">Prosopis</tp:taxon-name-part></tp:taxon-name></italic> s.l. and allies <bold>A</bold> indehiscent pods of <italic><tp:taxon-name><tp:taxon-name-part taxon-name-part-type="genus" reg="Anonychium">Anonychium</tp:taxon-name-part><tp:taxon-name-part taxon-name-part-type="species" reg="africanum">africanum</tp:taxon-name-part></tp:taxon-name></italic> with thick pulpy mesocarp collected as fodder for livestock <bold>B</bold> plano-compressed pods of <italic><tp:taxon-name><tp:taxon-name-part taxon-name-part-type="genus" reg="Indopiptadenia">Indopiptadenia</tp:taxon-name-part><tp:taxon-name-part taxon-name-part-type="species" reg="oudhensis">oudhensis</tp:taxon-name-part></tp:taxon-name></italic> lacking a thickened mesocarp and dehiscent along both sutures <bold>C</bold> indehiscent fruits of <italic><tp:taxon-name><tp:taxon-name-part taxon-name-part-type="genus" reg="Prosopis">Prosopis</tp:taxon-name-part><tp:taxon-name-part taxon-name-part-type="species" reg="farcta">farcta</tp:taxon-name-part></tp:taxon-name></italic> with a thick pulpy mesocarp <bold>D</bold> tightly coiled indehiscent screwbean fruits of <italic><tp:taxon-name><tp:taxon-name-part taxon-name-part-type="genus" reg="Strombocarpa">Strombocarpa</tp:taxon-name-part><tp:taxon-name-part taxon-name-part-type="species" reg="strombulifera">strombulifera</tp:taxon-name-part></tp:taxon-name></italic><bold>E</bold> indehiscent pods of <italic><tp:taxon-name><tp:taxon-name-part taxon-name-part-type="genus" reg="Strombocarpa">Strombocarpa</tp:taxon-name-part><tp:taxon-name-part taxon-name-part-type="species" reg="ferox">ferox</tp:taxon-name-part></tp:taxon-name></italic> with a thick pulpy mesocarp <bold>F</bold> indehiscent fruits of <italic><tp:taxon-name><tp:taxon-name-part taxon-name-part-type="genus" reg="Strombocarpa">Strombocarpa</tp:taxon-name-part><tp:taxon-name-part taxon-name-part-type="species" reg="palmeri">palmeri</tp:taxon-name-part></tp:taxon-name></italic><bold>G</bold> small reniform to flabellate, flattened, indehiscent, 1 (–2)-seeded, winged fruits of <italic><tp:taxon-name><tp:taxon-name-part taxon-name-part-type="genus" reg="Xerocladia">Xerocladia</tp:taxon-name-part><tp:taxon-name-part taxon-name-part-type="species" reg="viridiramis">viridiramis</tp:taxon-name-part></tp:taxon-name></italic> which are unique within mimosoid legumes <bold>H</bold> indehiscent fruits of <italic><tp:taxon-name><tp:taxon-name-part taxon-name-part-type="genus" reg="Neltuma">Neltuma</tp:taxon-name-part><tp:taxon-name-part taxon-name-part-type="species" reg="articulata">articulata</tp:taxon-name-part></tp:taxon-name></italic> with a thick mesocarp and a hard bony segmented endocarp which remains closed <bold>I</bold>. Unripe indehiscent pods of <italic><tp:taxon-name><tp:taxon-name-part taxon-name-part-type="genus" reg="Neltuma">Neltuma</tp:taxon-name-part><tp:taxon-name-part taxon-name-part-type="species" reg="kuntzei">kuntzei</tp:taxon-name-part></tp:taxon-name></italic> with a thick pulpy mesocarp, these turning dark blackish-brown when ripe, reminiscent in colour to fruits of <italic><tp:taxon-name><tp:taxon-name-part taxon-name-part-type="genus" reg="Anonychium">Anonychium</tp:taxon-name-part></tp:taxon-name></italic>. Photos courtesy of Marco Schmidt (<bold>A</bold>) (see <xref ref-type="bibr" rid="B17">Dressler et al. 2014</xref>), Dr. Omesh Bajpai and Dr. Lal Babu Chaudhary (<bold>B</bold>), Zeynel Cebeci (<bold>C</bold>) (https//<ext-link xmlns:xlink="http://www.w3.org/1999/xlink" xlink:type="simple" ext-link-type="uri" xlink:href="http://en.wikipedia.org/wiki/Prosopis_farcta">en.wikipedia.org/wiki/Prosopis_farcta</ext-link>), Dick Culbert (<bold>D</bold>) (see https//<ext-link xmlns:xlink="http://www.w3.org/1999/xlink" xlink:type="simple" ext-link-type="uri" xlink:href="http://eol.org/pages/640506">eol.org/pages/640506</ext-link>, Colin Hughes (<bold>E, F, H, I</bold>), and Herta Kolberg (<bold>G</bold>) (see Plants of Namibia https//herbaria.plants.ox.ac.uk/bol/namibia).</p></caption><graphic xmlns:xlink="http://www.w3.org/1999/xlink" xlink:href="phytokeys-205-147_article-75379__-g007.jpg" position="float" orientation="portrait" xlink:type="simple" id="oo_732726.jpg"><uri content-type="original_file" xlink:type="simple">https://binary.pensoft.net/fig/732726</uri></graphic></fig><fig id="F8" position="float" orientation="portrait"><object-id xmlns:xlink="http://www.w3.org/1999/xlink" content-type="doi" xlink:type="simple">10.3897/phytokeys.205.75379.figure8</object-id><object-id xmlns:xlink="http://www.w3.org/1999/xlink" content-type="arpha" xlink:type="simple">BC672D94-9397-5897-91D8-6E08C5290733</object-id><label>Figure 8.</label><caption><p>The distributions of <italic><tp:taxon-name><tp:taxon-name-part taxon-name-part-type="genus" reg="Indopiptadenia">Indopiptadenia</tp:taxon-name-part></tp:taxon-name></italic>, <italic><tp:taxon-name><tp:taxon-name-part taxon-name-part-type="genus" reg="Prosopis">Prosopis</tp:taxon-name-part></tp:taxon-name></italic> s.s., <italic><tp:taxon-name><tp:taxon-name-part taxon-name-part-type="genus" reg="Anonychium">Anonychium</tp:taxon-name-part></tp:taxon-name></italic>, <italic><tp:taxon-name><tp:taxon-name-part taxon-name-part-type="genus" reg="Xerocladia">Xerocladia</tp:taxon-name-part></tp:taxon-name></italic>, <italic><tp:taxon-name><tp:taxon-name-part taxon-name-part-type="genus" reg="Neltuma">Neltuma</tp:taxon-name-part></tp:taxon-name></italic> and <italic><tp:taxon-name><tp:taxon-name-part taxon-name-part-type="genus" reg="Strombocarpa">Strombocarpa</tp:taxon-name-part></tp:taxon-name></italic>, based on 6,469 quality-controlled species occurrences from GBIF (<ext-link xmlns:xlink="http://www.w3.org/1999/xlink" xlink:type="simple" ext-link-type="uri" xlink:href="http://www.gbif.org">www.gbif.org</ext-link>), DryFlor (<ext-link xmlns:xlink="http://www.w3.org/1999/xlink" xlink:type="simple" ext-link-type="uri" xlink:href="http://www.dryflor.info">www.dryflor.info</ext-link>), SEINet (<ext-link xmlns:xlink="http://www.w3.org/1999/xlink" xlink:type="simple" ext-link-type="uri" xlink:href="http://www.swbiodiversity.org/seinet">www.swbiodiversity.org/seinet</ext-link>) and several other data sources (Ringelberg et al., in prep.). Map created using R packages ggplot2 (<xref ref-type="bibr" rid="B58">Wickham 2016</xref>), sf (<xref ref-type="bibr" rid="B40">Pebesma 2018</xref>) and rnaturalearth (<xref ref-type="bibr" rid="B53">South 2017</xref>). The eight occurrence records, mapped in Bahia Brazil, are of <italic><tp:taxon-name><tp:taxon-name-part taxon-name-part-type="genus" reg="Neltuma">Neltuma</tp:taxon-name-part><tp:taxon-name-part taxon-name-part-type="species" reg="ruscifolia">ruscifolia</tp:taxon-name-part></tp:taxon-name></italic> which is considered potentially native to that region (<xref ref-type="bibr" rid="B11">Burkart 1976</xref> Oliveira &amp; Queiroz 2020), while records of <italic><tp:taxon-name><tp:taxon-name-part taxon-name-part-type="genus" reg="Neltuma">N.</tp:taxon-name-part><tp:taxon-name-part taxon-name-part-type="species" reg="juliflora">juliflora</tp:taxon-name-part></tp:taxon-name></italic> from Bahia, which is introduced and naturalised in that region, have been eliminated.</p></caption><graphic xmlns:xlink="http://www.w3.org/1999/xlink" xlink:href="phytokeys-205-147_article-75379__-g008.jpg" position="float" orientation="portrait" xlink:type="simple" id="oo_732727.jpg"><uri content-type="original_file" xlink:type="simple">https://binary.pensoft.net/fig/732727</uri></graphic></fig><fig id="F1" position="float" orientation="portrait"><object-id xmlns:xlink="http://www.w3.org/1999/xlink" content-type="doi" xlink:type="simple">10.3897/phytokeys.205.75379.figure1</object-id><object-id xmlns:xlink="http://www.w3.org/1999/xlink" content-type="arpha" xlink:type="simple">BD8227C6-D3E5-52FB-A465-A9ACF9ABF0C5</object-id><label>Figure 1.</label><caption><p><bold>A</bold> Phylogeny of the <tp:taxon-name><tp:taxon-name-part taxon-name-part-type="subfamily">Caesalpinioideae</tp:taxon-name-part></tp:taxon-name> showing the placement of the <italic><tp:taxon-name><tp:taxon-name-part taxon-name-part-type="genus" reg="Prosopis">Prosopis</tp:taxon-name-part></tp:taxon-name></italic> grade (boxed in red) within the subfamily, based on analyses of DNA sequences of 997 nuclear genes (<xref ref-type="bibr" rid="B45">Ringelberg et al. 2022</xref>) <bold>B</bold> the part of the phylogeny that includes all elements of <italic><tp:taxon-name><tp:taxon-name-part taxon-name-part-type="genus" reg="Prosopis">Prosopis</tp:taxon-name-part></tp:taxon-name></italic> s.l. Genera recognised in the new generic system presented here are in <bold>bold</bold>. Pie charts show the fraction of gene trees supporting that bipartition in blue, the fraction of gene trees supporting the most likely alternative configuration in green, the fraction of gene trees supporting additional conflicting configurations in red and the fraction of uninformative gene trees in grey. Numbers above pie charts are Extended Quadripartition Internode Certainty (Zhou et al. 2020) scores. Branch lengths are expressed in coalescent units and terminal branches were assigned an arbitrary uniform length for visual clarity, see <xref ref-type="bibr" rid="B45">Ringelberg et al. (2022)</xref>; the root is not drawn to scale <bold>C, D</bold> the two most likely alternative tree topologies which would allow for a monophyletic <italic><tp:taxon-name><tp:taxon-name-part taxon-name-part-type="genus" reg="Prosopis">Prosopis</tp:taxon-name-part></tp:taxon-name></italic> s.l., either without (<bold>C</bold>) or with (<bold>D</bold>) <italic><tp:taxon-name><tp:taxon-name-part taxon-name-part-type="genus" reg="Xerocladia">Xerocladia</tp:taxon-name-part></tp:taxon-name></italic> and <italic><tp:taxon-name><tp:taxon-name-part taxon-name-part-type="genus" reg="Indopiptadenia">Indopiptadenia</tp:taxon-name-part></tp:taxon-name></italic>. In <bold>C</bold> and <bold>D</bold> numbers above pie charts = number of gene trees supporting the species tree, numbers below pie charts = number of gene trees conflicting with the species tree <bold>C</bold> lack of gene tree support (just 69 gene trees) for the alternative species tree topology where sections <italic><tp:taxon-name><tp:taxon-name-part taxon-name-part-type="genus" reg="Algarobia">Algarobia</tp:taxon-name-part></tp:taxon-name></italic> + <italic><tp:taxon-name><tp:taxon-name-part taxon-name-part-type="genus" reg="Monilicarpa">Monilicarpa</tp:taxon-name-part></tp:taxon-name></italic> (≡ <italic><tp:taxon-name><tp:taxon-name-part taxon-name-part-type="genus" reg="Neltuma">Neltuma</tp:taxon-name-part></tp:taxon-name></italic>) are sister to section <tp:taxon-name><tp:taxon-name-part taxon-name-part-type="section" reg="Strombocarpa">Strombocarpa</tp:taxon-name-part></tp:taxon-name> (≡ <italic><tp:taxon-name><tp:taxon-name-part taxon-name-part-type="genus" reg="Strombocarpa">Strombocarpa</tp:taxon-name-part></tp:taxon-name></italic>) vs. 573 genes supporting a sister group relationship between <italic><tp:taxon-name><tp:taxon-name-part taxon-name-part-type="genus" reg="Strombocarpa">Strombocarpa</tp:taxon-name-part></tp:taxon-name></italic> and <italic><tp:taxon-name><tp:taxon-name-part taxon-name-part-type="genus" reg="Xerocladia">Xerocladia</tp:taxon-name-part></tp:taxon-name></italic> (as shown in <bold>D</bold>) <bold>D</bold> lack of gene trees (zero gene trees) supporting a monophyletic <italic><tp:taxon-name><tp:taxon-name-part taxon-name-part-type="genus" reg="Prosopis">Prosopis</tp:taxon-name-part></tp:taxon-name></italic> s.l.</p></caption><graphic xmlns:xlink="http://www.w3.org/1999/xlink" xlink:href="phytokeys-205-147_article-75379__-g001.jpg" position="float" orientation="portrait" xlink:type="simple" id="oo_732720.jpg"><uri content-type="original_file" xlink:type="simple">https://binary.pensoft.net/fig/732720</uri></graphic></fig></tp:treatment-sec><ref-list><ref id="B17"><mixed-citation xmlns:xlink="http://www.w3.org/1999/xlink" xlink:type="simple"><person-group><name name-style="western"><surname>Dressler</surname><given-names>S</given-names></name><name name-style="western"><surname>Schmidt</surname><given-names>M</given-names></name><name name-style="western"><surname>Zizka</surname><given-names>G</given-names></name></person-group> (<year>2014</year>) <article-title>Introducing African plants – a photo guide – an interactive database and rapid identification tool for continental Africa.</article-title><source>Taxon</source><volume>63</volume>(<issue>5</issue>): <fpage>1159</fpage>–<lpage>1164</lpage>. <ext-link xlink:href="10.12705/635.26" ext-link-type="doi" xlink:type="simple">https://doi.org/10.12705/635.26</ext-link></mixed-citation></ref><ref id="B27"><mixed-citation xmlns:xlink="http://www.w3.org/1999/xlink" xlink:type="simple"><person-group><name name-style="western"><surname>Johnston</surname><given-names>MC</given-names></name></person-group> (<year>1962</year>) <article-title>The North American Mesquites <tp:taxon-name><tp:taxon-name-part taxon-name-part-type="genus">Prosopis</tp:taxon-name-part><tp:taxon-name-part taxon-name-part-type="infraspecific-rank">Sect.</tp:taxon-name-part><tp:taxon-name-part taxon-name-part-type="section">Algarobia</tp:taxon-name-part></tp:taxon-name> (<tp:taxon-name><tp:taxon-name-part taxon-name-part-type="family">Leguminosae</tp:taxon-name-part></tp:taxon-name>).</article-title><source>Brittonia</source><volume>14</volume>(<issue>1</issue>): <fpage>72</fpage>–<lpage>90</lpage>. <ext-link xlink:href="10.2307/2805322" ext-link-type="doi" xlink:type="simple">https://doi.org/10.2307/2805322</ext-link></mixed-citation></ref><ref id="B11"><mixed-citation xmlns:xlink="http://www.w3.org/1999/xlink" xlink:type="simple"><person-group><name name-style="western"><surname>Burkart</surname><given-names>A</given-names></name></person-group> (<year>1976</year>) A monograph of the genus <italic><tp:taxon-name><tp:taxon-name-part taxon-name-part-type="genus">Prosopis</tp:taxon-name-part></tp:taxon-name></italic> (<tp:taxon-name><tp:taxon-name-part taxon-name-part-type="family">Leguminosae</tp:taxon-name-part></tp:taxon-name> subfam. <tp:taxon-name><tp:taxon-name-part taxon-name-part-type="subfamily">Mimosoideae</tp:taxon-name-part></tp:taxon-name>). Journal of the Arnold Arboretum 57: 219–249, 450–525.</mixed-citation></ref><ref id="B58"><mixed-citation xmlns:xlink="http://www.w3.org/1999/xlink" xlink:type="simple"><person-group><name name-style="western"><surname>Wickham</surname><given-names>H</given-names></name></person-group> (<year>2016</year>) ggplot2: Elegant graphics for data analysis. Springer-Verlag New York. <ext-link xlink:href="10.1007/978-3-319-24277-4" ext-link-type="doi" xlink:type="simple">https://doi.org/10.1007/978-3-319-24277-4</ext-link></mixed-citation></ref><ref id="B40"><mixed-citation xmlns:xlink="http://www.w3.org/1999/xlink" xlink:type="simple"><person-group><name name-style="western"><surname>Pebesma</surname><given-names>E</given-names></name></person-group> (<year>2018</year>) <article-title>Simple Features for R: Standardized support for spatial vector data.</article-title><source>The R Journal</source><volume>10</volume>(<issue>1</issue>): <fpage>439</fpage>–<lpage>446</lpage>. <ext-link xlink:href="10.32614/RJ-2018-009" ext-link-type="doi" xlink:type="simple">https://doi.org/10.32614/RJ-2018-009</ext-link></mixed-citation></ref><ref id="B53"><mixed-citation xmlns:xlink="http://www.w3.org/1999/xlink" xlink:type="simple"><person-group><name name-style="western"><surname>South</surname><given-names>A</given-names></name></person-group> (<year>2017</year>) rnaturalearth: World map data from natural Earth. R package version 0.1.0. <ext-link xlink:href="https://CRAN.R-project.org/package=rnaturalearth" ext-link-type="uri" xlink:type="simple">https://CRAN.R-project.org/package=rnaturalearth</ext-link></mixed-citation></ref><ref id="B45"><mixed-citation xmlns:xlink="http://www.w3.org/1999/xlink" xlink:type="simple"><person-group><name name-style="western"><surname>Ringelberg</surname><given-names>JJ</given-names></name><name name-style="western"><surname>Koenen</surname><given-names>EJM</given-names></name><name name-style="western"><surname>Iganci</surname><given-names>JR</given-names></name><name name-style="western"><surname>Queiroz</surname><given-names>LPG</given-names></name><name name-style="western"><surname>Murphy</surname><given-names>DJ</given-names></name><name name-style="western"><surname>Gaudeul</surname><given-names>M</given-names></name><name name-style="western"><surname>Bruneau</surname><given-names>A</given-names></name><name name-style="western"><surname>Luckow</surname><given-names>M</given-names></name><name name-style="western"><surname>Lewis</surname><given-names>GP</given-names></name><name name-style="western"><surname>Hughes</surname><given-names>CE</given-names></name></person-group> (<year>2022</year>) <article-title>Phylogenomic analysis of 997 nuclear genes reveals the need for extensive generic re-delimitation in <tp:taxon-name><tp:taxon-name-part taxon-name-part-type="subfamily">Caesalpinioideae</tp:taxon-name-part></tp:taxon-name> (<tp:taxon-name><tp:taxon-name-part taxon-name-part-type="family">Leguminosae</tp:taxon-name-part></tp:taxon-name>).</article-title> In: <person-group><name name-style="western"><surname>Hughes</surname><given-names>CE</given-names></name><name name-style="western"><surname>de Queiroz</surname><given-names>LP</given-names></name><name name-style="western"><surname>Lewis</surname><given-names>GP</given-names></name></person-group> (<role>Eds</role>) <issue-title>Advances in Legume Systematics 14. Classification of Caesalpinioideae Part 1: New generic delimitations.</issue-title><source>PhytoKeys</source><volume>205</volume>: <fpage>3</fpage>–<lpage>58</lpage>. <ext-link xlink:href="10.3897/phytokeys.205.85866" ext-link-type="doi" xlink:type="simple">https://doi.org/10.3897/phytokeys.205.85866</ext-link></mixed-citation></ref><ref id="B37"><mixed-citation xmlns:xlink="http://www.w3.org/1999/xlink" xlink:type="simple"><person-group><name name-style="western"><surname>Palacios</surname><given-names>R</given-names></name></person-group> (<year>2006</year>) <article-title>Los Mezquites Mexicanos: Biodiversidad y distribución geográfica.</article-title><source>Boletín de la Sociedad Argentina de Botánica</source><volume>41</volume>(<issue>1–2</issue>): <fpage>99</fpage>–<lpage>121</lpage>.</mixed-citation></ref><ref id="B30"><mixed-citation xmlns:xlink="http://www.w3.org/1999/xlink" xlink:type="simple"><person-group><name name-style="western"><surname>Koenen</surname><given-names>EJ</given-names></name><name name-style="western"><surname>Kidner</surname><given-names>C</given-names></name><name name-style="western"><surname>de Souza</surname><given-names>ÉR</given-names></name><name name-style="western"><surname>Simon</surname><given-names>MF</given-names></name><name name-style="western"><surname>Iganci</surname><given-names>JR</given-names></name><name name-style="western"><surname>Nicholls</surname><given-names>JA</given-names></name><name name-style="western"><surname>Brown</surname><given-names>GK</given-names></name><name name-style="western"><surname>Queiroz</surname><given-names>LP de</given-names></name><name name-style="western"><surname>Luckow</surname><given-names>M</given-names></name><name name-style="western"><surname>Lewis</surname><given-names>GP</given-names></name><name name-style="western"><surname>Pennington</surname><given-names>RT</given-names></name><name name-style="western"><surname>Hughes</surname><given-names>CE</given-names></name></person-group> (<year>2020</year>) <article-title>Hybrid capture of 964 nuclear genes resolves evolutionary relationships in the mimosoid legumes and reveals the polytomous origins of a large pantropical radiation.</article-title><source>American Journal of Botany</source><volume>107</volume>(<issue>12</issue>): <fpage>1710</fpage>–<lpage>1735</lpage>. <ext-link xlink:href="10.1002/ajb2.1568" ext-link-type="doi" xlink:type="simple">https://doi.org/10.1002/ajb2.1568</ext-link></mixed-citation></ref></ref-list></tp:taxon-treatment>
