# Supplementary material for: ﻿Disintegration of the genus Prosopis L. (Leguminosae, Caesalpinioideae, mimosoid clade)
Source: PhytoKeys. 2022 Aug 22;205:147–89. doi: 10.3897/phytokeys.205.75379 (PMC9849005; doi:10.3897/phytokeys.205.75379)
Supplement: XML Treatment for Neltuma juliflora var. juliflora [file phytokeys.205.75379-treatment59.xml]

<!DOCTYPE tp:taxon-treatment
  PUBLIC "-//TaxonX//DTD Taxonomic Treatment Publishing DTD v0 20100105//EN" "tax-treatment-NSO.dtd">
<tp:taxon-treatment xmlns:tp="http://www.plazi.org/taxpub"><tp:treatment-meta><kwd-group><label>Taxon classification</label><kwd>
              <named-content content-type="kingdom">Plantae</named-content>
            </kwd><kwd>
              <named-content content-type="order">Fabales</named-content>
            </kwd><kwd>
              <named-content content-type="family">Leguminosae</named-content>
            </kwd></kwd-group><mixed-citation publication-type="journal"><person-group><name><surname>Hughes</surname><given-names>Colin E.</given-names></name><name><surname>Ringelberg</surname><given-names>Jens J.</given-names></name><name><surname>Lewis</surname><given-names>Gwilym P.</given-names></name><name><surname>Catalano</surname><given-names>Santiago A.</given-names></name></person-group><article-title>﻿Disintegration of the genus <italic><tp:taxon-name><tp:taxon-name-part taxon-name-part-type="genus" reg="Prosopis">Prosopis</tp:taxon-name-part></tp:taxon-name></italic> L. (<tp:taxon-name><tp:taxon-name-part taxon-name-part-type="family">Leguminosae</tp:taxon-name-part></tp:taxon-name>, <tp:taxon-name><tp:taxon-name-part taxon-name-part-type="subfamily">Caesalpinioideae</tp:taxon-name-part></tp:taxon-name>, mimosoid clade)</article-title><source>PhytoKeys</source><day>22</day><month>08</month><year>2022</year><volume>205</volume><fpage>147</fpage><lpage>189</lpage><pub-id pub-id-type="doi">10.3897/phytokeys.205.75379</pub-id></mixed-citation></tp:treatment-meta><tp:nomenclature><label>﻿</label><tp:taxon-name>
            <object-id xmlns:xlink="http://www.w3.org/1999/xlink" content-type="arpha" xlink:type="simple">C34638EE-E6B6-527E-9396-312E046B24F5</object-id>
            <tp:taxon-name-part taxon-name-part-type="genus" reg="Neltuma">Neltuma</tp:taxon-name-part>
            <tp:taxon-name-part taxon-name-part-type="species" reg="juliflora">juliflora</tp:taxon-name-part>
            <tp:taxon-name-part taxon-name-part-type="infraspecific-rank">var.</tp:taxon-name-part>
            <tp:taxon-name-part taxon-name-part-type="variety" reg="juliflora">juliflora</tp:taxon-name-part>
          </tp:taxon-name><tp:nomenclature-citation-list><tp:nomenclature-citation><tp:taxon-name>
                <tp:taxon-name-part taxon-name-part-type="genus" reg="Mimosa">Mimosa</tp:taxon-name-part>
                <tp:taxon-name-part taxon-name-part-type="species" reg="piliflora">piliflora</tp:taxon-name-part>
              </tp:taxon-name><comment>Sw., Fl. Ind. Occid. 2: 986. 1800.</comment></tp:nomenclature-citation><tp:nomenclature-citation><tp:taxon-name>
                <tp:taxon-name-part taxon-name-part-type="genus" reg="Mimosa">Mimosa</tp:taxon-name-part>
                <tp:taxon-name-part taxon-name-part-type="species" reg="furcata">furcata</tp:taxon-name-part>
              </tp:taxon-name><comment>Desf., Tabl. École Bot.: 180. 1804.</comment></tp:nomenclature-citation><tp:nomenclature-citation><tp:taxon-name>
                <tp:taxon-name-part taxon-name-part-type="genus" reg="Acacia">Acacia</tp:taxon-name-part>
                <tp:taxon-name-part taxon-name-part-type="species" reg="cumanensis">cumanensis</tp:taxon-name-part>
              </tp:taxon-name><comment>Humb. &amp; Bonpl. ex Willd., Sp. Pl., ed. 4, 4: 1058. 1806.</comment></tp:nomenclature-citation><tp:nomenclature-citation><tp:taxon-name>
                <tp:taxon-name-part taxon-name-part-type="genus" reg="Mimosa">Mimosa</tp:taxon-name-part>
                <tp:taxon-name-part taxon-name-part-type="species" reg="salinarum">salinarum</tp:taxon-name-part>
              </tp:taxon-name><comment>Vahl, Eclog. Amer. 3: 35. 1807.</comment></tp:nomenclature-citation><tp:nomenclature-citation><tp:taxon-name>
                <tp:taxon-name-part taxon-name-part-type="genus" reg="Acacia">Acacia</tp:taxon-name-part>
                <tp:taxon-name-part taxon-name-part-type="species" reg="diptera">diptera</tp:taxon-name-part>
              </tp:taxon-name><comment>Humb. &amp; Bonpl. ex Willd., Enum. Pl.: 1051. 1809.</comment></tp:nomenclature-citation><tp:nomenclature-citation><tp:taxon-name>
                <tp:taxon-name-part taxon-name-part-type="genus" reg="Mimosa">Mimosa</tp:taxon-name-part>
                <tp:taxon-name-part taxon-name-part-type="species" reg="algarrobo">algarrobo</tp:taxon-name-part>
              </tp:taxon-name><comment>Azara, Voy. Amér. Mér. 2: 483. 1809.</comment></tp:nomenclature-citation><tp:nomenclature-citation><tp:taxon-name>
                <tp:taxon-name-part taxon-name-part-type="genus" reg="Mimosa">Mimosa</tp:taxon-name-part>
                <tp:taxon-name-part taxon-name-part-type="species" reg="cumana">cumana</tp:taxon-name-part>
              </tp:taxon-name><comment>Poir., in J.B.A.M. de Lamarck, Encycl., Suppl. 1: 65. 1810.</comment></tp:nomenclature-citation><tp:nomenclature-citation><tp:taxon-name>
                <tp:taxon-name-part taxon-name-part-type="genus" reg="Mimosa">Mimosa</tp:taxon-name-part>
                <tp:taxon-name-part taxon-name-part-type="species" reg="levigata">levigata</tp:taxon-name-part>
              </tp:taxon-name><comment>Poir., in J.B.A.M. de Lamarck, Encycl., Suppl. 1: 65. 1810.</comment></tp:nomenclature-citation><tp:nomenclature-citation><tp:taxon-name>
                <tp:taxon-name-part taxon-name-part-type="genus" reg="Mimosa">Mimosa</tp:taxon-name-part>
                <tp:taxon-name-part taxon-name-part-type="species" reg="pallida">pallida</tp:taxon-name-part>
              </tp:taxon-name><comment>Poir., in J.B.A.M. de Lamarck, Encycl., Suppl. 1: 65. 1810.</comment></tp:nomenclature-citation><tp:nomenclature-citation><tp:taxon-name>
                <tp:taxon-name-part taxon-name-part-type="genus" reg="Acacia">Acacia</tp:taxon-name-part>
                <tp:taxon-name-part taxon-name-part-type="species" reg="furcata">furcata</tp:taxon-name-part>
              </tp:taxon-name><comment>(Desf.) Desv., J. Bot. Agric. 3: 67. 1814.</comment></tp:nomenclature-citation><tp:nomenclature-citation><tp:taxon-name>
                <tp:taxon-name-part taxon-name-part-type="genus" reg="Acacia">Acacia</tp:taxon-name-part>
                <tp:taxon-name-part taxon-name-part-type="species" reg="falcata">falcata</tp:taxon-name-part>
              </tp:taxon-name><comment>Desf., Tabl. École Bot., ed. 2: 207. 1815, nom. illeg.</comment></tp:nomenclature-citation><tp:nomenclature-citation><tp:taxon-name>
                <tp:taxon-name-part taxon-name-part-type="genus" reg="Mimosa">Mimosa</tp:taxon-name-part>
                <tp:taxon-name-part taxon-name-part-type="species" reg="diptera">diptera</tp:taxon-name-part>
              </tp:taxon-name><comment>Poir., in J.B.A.M. de Lamarck, Encycl., Suppl. 5: 529. 1817.</comment></tp:nomenclature-citation><tp:nomenclature-citation><tp:taxon-name>
                <tp:taxon-name-part taxon-name-part-type="genus" reg="Desmanthus">Desmanthus</tp:taxon-name-part>
                <tp:taxon-name-part taxon-name-part-type="species" reg="salinarum">salinarum</tp:taxon-name-part>
              </tp:taxon-name><comment>(Vahl) Steud., Nomencl. Bot. 1: 269. 1821.</comment></tp:nomenclature-citation><tp:nomenclature-citation><tp:taxon-name>
                <tp:taxon-name-part taxon-name-part-type="genus" reg="Prosopis">Prosopis</tp:taxon-name-part>
                <tp:taxon-name-part taxon-name-part-type="species" reg="cumanensis">cumanensis</tp:taxon-name-part>
              </tp:taxon-name><comment>Kunth, in F.W.H. von Humboldt, A.J.A. Bonpland &amp; C.S. Kunth, Nov. Gen. Sp. 6: 310. 1824.</comment></tp:nomenclature-citation><tp:nomenclature-citation><tp:taxon-name>
                <tp:taxon-name-part taxon-name-part-type="genus" reg="Prosopis">Prosopis</tp:taxon-name-part>
                <tp:taxon-name-part taxon-name-part-type="species" reg="inermis">inermis</tp:taxon-name-part>
              </tp:taxon-name><comment>Kunth, in F.W.H. von Humboldt, A.J.A. Bonpland &amp; C.S. Kunth, Nov. Gen. Sp. 6: 307. 1824.</comment></tp:nomenclature-citation><tp:nomenclature-citation><tp:taxon-name>
                <tp:taxon-name-part taxon-name-part-type="genus" reg="Acacia">Acacia</tp:taxon-name-part>
                <tp:taxon-name-part taxon-name-part-type="species" reg="salinarum">salinarum</tp:taxon-name-part>
              </tp:taxon-name><comment>(Vahl) DC., Prodr. 2: 456. 1825.</comment></tp:nomenclature-citation><tp:nomenclature-citation><tp:taxon-name>
                <tp:taxon-name-part taxon-name-part-type="genus" reg="Prosopis">Prosopis</tp:taxon-name-part>
                <tp:taxon-name-part taxon-name-part-type="species" reg="bracteolata">bracteolata</tp:taxon-name-part>
              </tp:taxon-name><comment>DC., Prodr. 2: 447. 1825.</comment></tp:nomenclature-citation><tp:nomenclature-citation><tp:taxon-name>
                <tp:taxon-name-part taxon-name-part-type="genus" reg="Prosopis">Prosopis</tp:taxon-name-part>
                <tp:taxon-name-part taxon-name-part-type="species" reg="domingensis">domingensis</tp:taxon-name-part>
              </tp:taxon-name><comment>DC., Prodr. 2: 447. 1825.</comment></tp:nomenclature-citation><tp:nomenclature-citation><tp:taxon-name>
                <tp:taxon-name-part taxon-name-part-type="genus" reg="Mimosa">Mimosa</tp:taxon-name-part>
                <tp:taxon-name-part taxon-name-part-type="species" reg="pseudoschinus">pseudoschinus</tp:taxon-name-part>
              </tp:taxon-name><comment>Terán &amp; Berland., Mem. Comis. Limites: 11. 1832.</comment></tp:nomenclature-citation><tp:nomenclature-citation><tp:taxon-name>
                <tp:taxon-name-part taxon-name-part-type="genus" reg="Algarobia">Algarobia</tp:taxon-name-part>
                <tp:taxon-name-part taxon-name-part-type="species" reg="dulcis">dulcis</tp:taxon-name-part>
              </tp:taxon-name><comment>Benth., Pl. Hartw.: 13. 1839.</comment></tp:nomenclature-citation><tp:nomenclature-citation><tp:taxon-name>
                <tp:taxon-name-part taxon-name-part-type="genus" reg="Prosopis">Prosopis</tp:taxon-name-part>
                <tp:taxon-name-part taxon-name-part-type="species" reg="dulcis">dulcis</tp:taxon-name-part>
                <tp:taxon-name-part taxon-name-part-type="infraspecific-rank">var.</tp:taxon-name-part>
                <tp:taxon-name-part taxon-name-part-type="variety" reg="domingensis">domingensis</tp:taxon-name-part>
              </tp:taxon-name><comment>(DC.) Benth., J. Bot. (Hooker) 4: 350. 1842.</comment></tp:nomenclature-citation><tp:nomenclature-citation><tp:taxon-name>
                <tp:taxon-name-part taxon-name-part-type="genus" reg="Mimosa">Mimosa</tp:taxon-name-part>
                <tp:taxon-name-part taxon-name-part-type="species" reg="laevigata">laevigata</tp:taxon-name-part>
              </tp:taxon-name><comment>Benth., Linnaea 22: 530. 1849, orth. var.</comment></tp:nomenclature-citation><tp:nomenclature-citation><tp:taxon-name>
                <tp:taxon-name-part taxon-name-part-type="genus" reg="Prosopis">Prosopis</tp:taxon-name-part>
                <tp:taxon-name-part taxon-name-part-type="species" reg="vidaliana">vidaliana</tp:taxon-name-part>
              </tp:taxon-name><comment>Náves, Descr. <tp:taxon-name><tp:taxon-name-part taxon-name-part-type="genus" reg="Prosopsis">Prosopsis</tp:taxon-name-part><tp:taxon-name-part taxon-name-part-type="species" reg="vidaliana">vidaliana</tp:taxon-name-part></tp:taxon-name>: 15. 1877.</comment></tp:nomenclature-citation><tp:nomenclature-citation><tp:taxon-name>
                <tp:taxon-name-part taxon-name-part-type="genus" reg="Neltuma">Neltuma</tp:taxon-name-part>
                <tp:taxon-name-part taxon-name-part-type="species" reg="bakeri">bakeri</tp:taxon-name-part>
              </tp:taxon-name><comment>Britton &amp; Rose, in N.L. Britton &amp; al. (eds.), N. Amer. Fl. 23: 185. 1928.</comment></tp:nomenclature-citation><tp:nomenclature-citation><tp:taxon-name>
                <tp:taxon-name-part taxon-name-part-type="genus" reg="Neltuma">Neltuma</tp:taxon-name-part>
                <tp:taxon-name-part taxon-name-part-type="species" reg="occidentalis">occidentalis</tp:taxon-name-part>
              </tp:taxon-name><comment>Britton &amp; Rose, in N.L. Britton &amp; al. (eds.), N. Amer. Fl. 23: 185. 1928.</comment></tp:nomenclature-citation><tp:nomenclature-citation><tp:taxon-name>
                <tp:taxon-name-part taxon-name-part-type="genus" reg="Neltuma">Neltuma</tp:taxon-name-part>
                <tp:taxon-name-part taxon-name-part-type="species" reg="pallescens">pallescens</tp:taxon-name-part>
              </tp:taxon-name><comment>Britton &amp; Rose, in N.L. Britton &amp; al. (eds.), N. Amer. Fl. 23: 185. 1928.</comment></tp:nomenclature-citation><tp:nomenclature-citation><tp:taxon-name>
                <tp:taxon-name-part taxon-name-part-type="genus" reg="Prosopis">Prosopis</tp:taxon-name-part>
                <tp:taxon-name-part taxon-name-part-type="species" reg="juliflora">juliflora</tp:taxon-name-part>
                <tp:taxon-name-part taxon-name-part-type="infraspecific-rank">var.</tp:taxon-name-part>
                <tp:taxon-name-part taxon-name-part-type="variety" reg="inermis">inermis</tp:taxon-name-part>
              </tp:taxon-name><comment>(Kunth) Burkart, J. Arnold Arbor. 57: 502. 1976.</comment></tp:nomenclature-citation></tp:nomenclature-citation-list></tp:nomenclature></tp:taxon-treatment>
