# Supplementary material for: ﻿Disintegration of the genus Prosopis L. (Leguminosae, Caesalpinioideae, mimosoid clade)
Source: PhytoKeys. 2022 Aug 22;205:147–89. doi: 10.3897/phytokeys.205.75379 (PMC9849005; doi:10.3897/phytokeys.205.75379)
Supplement: XML Treatment for Neltuma pallida [file phytokeys.205.75379-treatment72.xml]

<!DOCTYPE tp:taxon-treatment
  PUBLIC "-//TaxonX//DTD Taxonomic Treatment Publishing DTD v0 20100105//EN" "tax-treatment-NSO.dtd">
<tp:taxon-treatment xmlns:tp="http://www.plazi.org/taxpub"><tp:treatment-meta><kwd-group><label>Taxon classification</label><kwd>
              <named-content content-type="kingdom">Plantae</named-content>
            </kwd><kwd>
              <named-content content-type="order">Fabales</named-content>
            </kwd><kwd>
              <named-content content-type="family">Leguminosae</named-content>
            </kwd></kwd-group><mixed-citation publication-type="journal"><person-group><name><surname>Hughes</surname><given-names>Colin E.</given-names></name><name><surname>Ringelberg</surname><given-names>Jens J.</given-names></name><name><surname>Lewis</surname><given-names>Gwilym P.</given-names></name><name><surname>Catalano</surname><given-names>Santiago A.</given-names></name></person-group><article-title>﻿Disintegration of the genus <italic><tp:taxon-name><tp:taxon-name-part taxon-name-part-type="genus" reg="Prosopis">Prosopis</tp:taxon-name-part></tp:taxon-name></italic> L. (<tp:taxon-name><tp:taxon-name-part taxon-name-part-type="family">Leguminosae</tp:taxon-name-part></tp:taxon-name>, <tp:taxon-name><tp:taxon-name-part taxon-name-part-type="subfamily">Caesalpinioideae</tp:taxon-name-part></tp:taxon-name>, mimosoid clade)</article-title><source>PhytoKeys</source><day>22</day><month>08</month><year>2022</year><volume>205</volume><fpage>147</fpage><lpage>189</lpage><pub-id pub-id-type="doi">10.3897/phytokeys.205.75379</pub-id></mixed-citation></tp:treatment-meta><tp:nomenclature><label>﻿</label><tp:taxon-name>
            <object-id xmlns:xlink="http://www.w3.org/1999/xlink" content-type="arpha" xlink:type="simple">21B118C0-4DEC-5838-9E34-E8DBBEE738D8</object-id>
            <tp:taxon-name-part taxon-name-part-type="genus" reg="Neltuma">Neltuma</tp:taxon-name-part>
            <tp:taxon-name-part taxon-name-part-type="species" reg="pallida">pallida</tp:taxon-name-part>
            <object-id xmlns:xlink="http://www.w3.org/1999/xlink" content-type="ipni" xlink:type="simple">urn:lsid:ipni.org:names:77303755-1</object-id>
          </tp:taxon-name><tp:taxon-authority>(Humb. &amp; Bonpl. ex Willd.) C.E. Hughes &amp; G.P. Lewis</tp:taxon-authority><tp:taxon-status xmlns:xlink="http://www.w3.org/1999/xlink" xlink:type="simple">comb. nov.</tp:taxon-status><tp:nomenclature-citation-list><tp:nomenclature-citation><tp:taxon-name>
                <tp:taxon-name-part taxon-name-part-type="genus" reg="Prosopis">Prosopis</tp:taxon-name-part>
                <tp:taxon-name-part taxon-name-part-type="species" reg="pallida">pallida</tp:taxon-name-part>
              </tp:taxon-name><comment>(Humb. &amp; Bonpl. ex Willd.) Kunth, in F.W.H. von Humboldt, A.J.A. Bonpland &amp; C.S. Kunth, Nov. Gen. Sp. 6: 309. 1824.</comment></tp:nomenclature-citation><tp:nomenclature-citation><tp:taxon-name>
                <tp:taxon-name-part taxon-name-part-type="genus" reg="Mitostax">Mitostax</tp:taxon-name-part>
                <tp:taxon-name-part taxon-name-part-type="species" reg="pallida">pallida</tp:taxon-name-part>
              </tp:taxon-name><comment>(Humb. &amp; Bonpl. ex Willd.) Raf., Sylva Tellur.: 120. 1838.</comment></tp:nomenclature-citation></tp:nomenclature-citation-list></tp:nomenclature><tp:treatment-sec sec-type="Basionym" id="SECID0EUFDK"><title>Basionym.</title><p><italic><tp:taxon-name><tp:taxon-name-part taxon-name-part-type="genus" reg="Acacia">Acacia</tp:taxon-name-part><tp:taxon-name-part taxon-name-part-type="species" reg="pallida">pallida</tp:taxon-name-part></tp:taxon-name></italic> Humb. &amp; Bonpl. ex Willd., Sp. Pl., ed. 4, 4: 1059. 1806.</p></tp:treatment-sec><tp:treatment-sec sec-type="type material" id="SECID0EFGDK"><title>Type material.</title><p>Peru. Prov. Jaén de Bracamoros, Passo de Matara, “in America meridionali”, ?Bonpland.</p></tp:treatment-sec></tp:taxon-treatment>
