# Supplementary material for: ﻿Disintegration of the genus Prosopis L. (Leguminosae, Caesalpinioideae, mimosoid clade)
Source: PhytoKeys. 2022 Aug 22;205:147–89. doi: 10.3897/phytokeys.205.75379 (PMC9849005; doi:10.3897/phytokeys.205.75379)
Supplement: XML Treatment for Neltuma palmeri [file phytokeys.205.75379-treatment73.xml]

<!DOCTYPE tp:taxon-treatment
  PUBLIC "-//TaxonX//DTD Taxonomic Treatment Publishing DTD v0 20100105//EN" "tax-treatment-NSO.dtd">
<tp:taxon-treatment xmlns:tp="http://www.plazi.org/taxpub"><tp:treatment-meta><kwd-group><label>Taxon classification</label><kwd>
              <named-content content-type="kingdom">Plantae</named-content>
            </kwd><kwd>
              <named-content content-type="order">Fabales</named-content>
            </kwd><kwd>
              <named-content content-type="family">Leguminosae</named-content>
            </kwd></kwd-group><mixed-citation publication-type="journal"><person-group><name><surname>Hughes</surname><given-names>Colin E.</given-names></name><name><surname>Ringelberg</surname><given-names>Jens J.</given-names></name><name><surname>Lewis</surname><given-names>Gwilym P.</given-names></name><name><surname>Catalano</surname><given-names>Santiago A.</given-names></name></person-group><article-title>﻿Disintegration of the genus <italic><tp:taxon-name><tp:taxon-name-part taxon-name-part-type="genus" reg="Prosopis">Prosopis</tp:taxon-name-part></tp:taxon-name></italic> L. (<tp:taxon-name><tp:taxon-name-part taxon-name-part-type="family">Leguminosae</tp:taxon-name-part></tp:taxon-name>, <tp:taxon-name><tp:taxon-name-part taxon-name-part-type="subfamily">Caesalpinioideae</tp:taxon-name-part></tp:taxon-name>, mimosoid clade)</article-title><source>PhytoKeys</source><day>22</day><month>08</month><year>2022</year><volume>205</volume><fpage>147</fpage><lpage>189</lpage><pub-id pub-id-type="doi">10.3897/phytokeys.205.75379</pub-id></mixed-citation></tp:treatment-meta><tp:nomenclature><label>﻿</label><tp:taxon-name>
            <object-id xmlns:xlink="http://www.w3.org/1999/xlink" content-type="arpha" xlink:type="simple">4C2D171F-E805-550B-93E4-22FBF49804B5</object-id>
            <tp:taxon-name-part taxon-name-part-type="genus" reg="Neltuma">Neltuma</tp:taxon-name-part>
            <tp:taxon-name-part taxon-name-part-type="species" reg="palmeri">palmeri</tp:taxon-name-part>
          </tp:taxon-name><tp:taxon-authority>Britton &amp; Rose, in N.L. Britton &amp; al. (eds.), N. Amer. Fl. 23: 185. 1928.</tp:taxon-authority><tp:nomenclature-citation-list><tp:nomenclature-citation><tp:taxon-name>
                <tp:taxon-name-part taxon-name-part-type="genus" reg="Prosopis">Prosopis</tp:taxon-name-part>
                <tp:taxon-name-part taxon-name-part-type="species" reg="tamaulipana">tamaulipana</tp:taxon-name-part>
              </tp:taxon-name><comment>Burkart, J. Arnold Arbor. 57: 494. 1976.</comment></tp:nomenclature-citation></tp:nomenclature-citation-list></tp:nomenclature><tp:treatment-sec sec-type="type material" id="SECID0E2HDK"><title>Type material.</title><p>Mexico. Tamaulipas: vicinity of Victoria, <italic>E. Palmer 400</italic> (holotype: NY [NY00005077]; isotypes: CM [CM1060], GH, MO [MO-356247], US [US00000993]).</p><p>Although the nom. nov. <italic><tp:taxon-name><tp:taxon-name-part taxon-name-part-type="genus" reg="Prosopis">P.</tp:taxon-name-part><tp:taxon-name-part taxon-name-part-type="species" reg="tamaulipana">tamaulipana</tp:taxon-name-part></tp:taxon-name></italic> Burkart was required when <italic><tp:taxon-name><tp:taxon-name-part taxon-name-part-type="genus" reg="Neltuma">Neltuma</tp:taxon-name-part><tp:taxon-name-part taxon-name-part-type="species" reg="palmeri">palmeri</tp:taxon-name-part></tp:taxon-name></italic> Britton &amp; Rose was transferred to <italic><tp:taxon-name><tp:taxon-name-part taxon-name-part-type="genus" reg="Prosopis">Prosopis</tp:taxon-name-part></tp:taxon-name></italic> because the name <italic><tp:taxon-name><tp:taxon-name-part taxon-name-part-type="genus" reg="Prosopis">Prosopis</tp:taxon-name-part><tp:taxon-name-part taxon-name-part-type="species" reg="palmeri">palmeri</tp:taxon-name-part></tp:taxon-name></italic> S. Watson (= <italic><tp:taxon-name><tp:taxon-name-part taxon-name-part-type="genus" reg="Strombocarpa">Strombocarpa</tp:taxon-name-part><tp:taxon-name-part taxon-name-part-type="species" reg="palmeri">palmeri</tp:taxon-name-part></tp:taxon-name></italic> (S.Watson) C.E. Hughes &amp; G.P. Lewis) was already occupied, the original <italic><tp:taxon-name><tp:taxon-name-part taxon-name-part-type="genus" reg="Neltuma">N.</tp:taxon-name-part><tp:taxon-name-part taxon-name-part-type="species" reg="palmeri">palmeri</tp:taxon-name-part></tp:taxon-name></italic> provides a valid accepted name.</p></tp:treatment-sec></tp:taxon-treatment>
